# Supplementary material for: Genome-Wide Characterization and Light-Responsive Expression Patterns of B-Box Transcription Factors in Artemisia argyi
Source: Plants (Basel). 2026 Jun 28;15(13):2003. doi: 10.3390/plants15132003 (PMC13363855; doi:10.3390/plants15132003)
Supplement: Supplementary file 1 [file plants-15-02003-s001.zip]

Archive with 13 entries (13 files):
- Supplementary Figures_revised.pptx
- Supplementary table_S1_revised.xlsx
- Supplementary table_S10.xlsx
- Supplementary table_S11_revised_v2.xlsx
- Supplementary table_S12_revised.xlsx
- Supplementary table_S2.xlsx
- Supplementary table_S3.xlsx
- Supplementary table_S4.xlsx
- Supplementary table_S5.xlsx
- Supplementary table_S6.xlsx
- Supplementary table_S7.xlsx
- Supplementary table_S8.xlsx
- Supplementary table_S9.xlsx
