# Supplementary material for: Genome-Wide Characterization and Light-Responsive Expression Patterns of B-Box Transcription Factors in Artemisia argyi
Source: Plants (Basel). 2026 Jun 28;15(13):2003. doi: 10.3390/plants15132003 (PMC13363855; doi:10.3390/plants15132003)
Supplement: Supplementary file 1 [file plants-15-02003-s001.zip › Supplementary table_S1_revised.xlsx]

## Sheet: Table S1
Table S1. List of primers used in this study.
Primer Name	Sequences (5'-3')	Note
Actin-q-Fw	GCAAGAGCTTGAAACCGCAA	For RT-qPCR
Actin-q-Rv	AAGAGAACCTCAGGGCAACG
AarBBX38/36/33-q-F	GGAAGCATGGGTGGCTCA
AarBBX38/36/33-q-R	CCATGCTTGTGGTGGTGC
AarBBX30-q-F	GGAAGCATGGACGGCTCA
AarBBX30-q-R	TGGTGGTGCTAGCGTTGG
AarBBX75/58/103/69/63-q-F	CGCCCGAATTGATGGGGA
AarBBX75/58/103/69/63-q-R	CGGGGTCAACTTGTTGTGC
AarBBX86/93/98/82-q-F	TGTGATCGGCGTGTCCAC
AarBBX86/93/98/82-q-R	TCGCCCTGTCTTCTTTGCA
AarBBX9/14/104/5/101-q-F	GCATCGCTTTGTTCCGCT
AarBBX9/14/104/5/101-q-R	TATCGCAGCGAGGGGAGT
AarBBX94/99/83/87-q-F	GGGAGACTCGGACTGTTCC
AarBBX94/99/83/87-q-R	TGTCTGGGACCGACCAAGA
AarBBX11/16/6/2-q-F	ACGTATGTGTGACGGCGG
AarBBX11/16/6/2-q-R	TGGTGAGAAGAACGCGCT
AarBBX61/67/79/73-q-F	CCGGATGCATCTTGGGCA
AarBBX61/67/79/73-q-R	TCCCGTGTTGATGTGGGC
AarBBX32/35/37/109-q-F	CGGCTTCGCTTTGGTTGG
AarBBX32/35/37/109-q-R	TCGACGTAGCGGCAAGTT
AarBBX4/8/13/18-q-F	GCTAACCAGTTGGCGGGT
AarBBX4/8/13/18-q-R	CTCCTCGGTCGTGGGGTA
AarBBX12/17/112-q-F	TTGGCTTCGCGATTCCGT
AarBBX12/17/112-q-R	GGTGGCCCTAGAGGTGGA
AarBBX84/88/95/100-q-F	CACAATCACACGCGCCAC
AarBBX84/88/95/100-q-R	GGAAAGTGGGTTCGCCGA
AarBBX61/67/73/79-q-F	CCGGATGCATCTTGGGCA
AarBBX61/67/73/79-q-R	TCCCGTGTTGATGTGGGC
AarBBX42/47/51/56-q-F	GGACATGCGATGCAACCG
AarBBX42/47/51/56-q-R	GCTGTCCACGGTGTAGGG
AarBBX60/66/72/78-q-F	TCACTGGGGAGAGCACGG
AarBBX60/66/72/78-q-R	ATCGTGAGCTGGGGTGGA
AarBBX81/85/92/97-q-F	CCCTGGTCCTGGAAGCAC
AarBBX81/85/92/97-q-R	TGCTCTCGCCTTTCGTGT
AarBBX24/26/28/22-q-F	GCCAACCACCAGCGTTTC
AarBBX24/26/28/22-q-R	GGTGGTGGTGGCTCTTGT
AarBBX24-pHB-F	GTCTCTCTCTCAAGCTTGGATCCATGAAGATTCAGTGTGATGTGTGTGAAAAAG	For subcellular localization vector (GFP tag)
AarBBX24-pHB-R	GCCCTTGCTCACCATACTAGTACCAAGATCAGGGACAGTGAAGT
AarBBX35-pHB-F	GTCTCTCTCTCAAGCTTGGATCCATGACCATGAAATTAACGGTTG
AarBBX35-pHB-R	GCCCTTGCTCACCATACTAGTGCATTCAGCCCAGCTCT
AarBBX8-pHB-F	GTCTCTCTCTCAAGCTTGGATCCATGATTGCTGGAACTAAAACAGCGAATG
AarBBX8-pHB-R	GCCCTTGCTCACCATACTAGTGTTCTTGATGAGGTAGGTTGGGA
AarBBX17-pHB-F	GTCTCTCTCTCAAGCTTGGATCCATGGTGGAGAACACTGATGTTGGT
AarBBX17-pHB-R	GCCCTTGCTCACCATACTAGTAAAAGATGGAACAACTGATCCATACTCC
AarBBX84-pHB-F	GTCTCTCTCTCAAGCTTGGATCCATGAGGATGGTTGAAACTGGTGGT
AarBBX84-pHB-R	GCCCTTGCTCACCATACTAGTAAGCCCCTGGCAATAAGATG
AarBBX61-pHB-F	GTCTCTCTCTCAAGCTTGGATCCATGAAGATACAGTGTAACGTATGTGAGAA
AarBBX61-pHB-R	GCCCTTGCTCACCATACTAGTGAAATTACGTCTTCTTTTTAAGATACCTGTA
AarBBX56-pHB-F	GTCTCTCTCTCAAGCTTGGATCCATGAAATTGTTGAACAAGATGAAG
AarBBX56-pHB-R	GCCCTTGCTCACCATACTAGTTGGCAATGAGTTCAAGTCCA
AarBBX60-pHB-F	GTCTCTCTCTCAAGCTTGGATCCATGGGTTATAATTGTGATTATTGC
AarBBX60-pHB-R	GCCCTTGCTCACCATACTAGTGTAGCTTCTGGTTTGGCTCAT
AarBBX81-pHB-F	GTCTCTCTCTCAAGCTTGGATCCATGGGTTACAATTGTGATTACTGTGGTGAG
AarBBX81-pHB-R	GCCCTTGCTCACCATACTAGTGAAACTTCTTGCTTCATTCATGGGA
pHB-seq-R	GCATTGAACTTGACGAACGTTGTCGA
AarHY5-pLexA-F	ACGGCGACTGGCTGGAATTCATGCAGCAAGAACAAGGTGC	For Y2H
AarHY5-pLexA-R	CTTGGCTGCAGGTCGACTCGAGCTATTTCCTTTCTTGCATGCCAGCC
pLexA-seq-F	GCTTCACCATTGAAGGGCTG
pB42AD-seq-F	CCAGCCTCTTGCTGAGTGGAGATG
pB42AD-seq-R	AAGCCGACAACCTTGATTGGAG
AarBBX24-pB42AD-F	GATTATGCCTCTCCCGAATTCATGAAGATTCAGTGTGATGTGTGTGAAAAAG
AarBBX24-pB42AD-R	AGAAGTCCAAAGCTTCTCGAGTTAACCAAGATCAGGGACAGTGAAGT
AarBBX35-pB42AD-F	GATTATGCCTCTCCCGAATTCATGACCATGAAATTAACGGTTG
AarBBX35-pB42AD-R	AGAAGTCCAAAGCTTCTCGAGCTAGCATTCAGCCCAGCTCT
AarBBX8-pB42AD-F	GATTATGCCTCTCCCGAATTCATGATTGCTGGAACTAAAACAGCGAATG
AarBBX8-pB42AD-R	AGAAGTCCAAAGCTTCTCGAGCTAGTTCTTGATGAGGTAGGTTGGGA
AarBBX17-pB42AD-F	GATTATGCCTCTCCCGAATTCATGGTGGAGAACACTGATGTTGGT
AarBBX17-pB42AD-R	AGAAGTCCAAAGCTTCTCGAGTCAAAAAGATGGAACAACTGATCCATACTCC
AarBBX84-pB42AD-F	GATTATGCCTCTCCCGAATTCATGAGGATGGTTGAAACTGGTGGT
AarBBX84-pB42AD-R	AGAAGTCCAAAGCTTCTCGAGTCAAAGCCCCTGGCAATAAGATG
AarBBX61-pB42AD-F	GATTATGCCTCTCCCGAATTCATGAAGATACAGTGTAACGTATGTGAGAA
AarBBX61-pB42AD-R	AGAAGTCCAAAGCTTCTCGAGCTAGAAATTACGTCTTCTTTTTAAGATACCTGTA
AarBBX56-pB42AD-F	GATTATGCCTCTCCCGAATTCATGAAATTGTTGAACAAGATGAAG
AarBBX56-pB42AD-R	AGAAGTCCAAAGCTTCTCGAGCTATGGCAATGAGTTCAAGTCCA
AarBBX60-pB42AD-F	GATTATGCCTCTCCCGAATTCATGGGTTATAATTGTGATTATTGC
AarBBX60-pB42AD-R	AGAAGTCCAAAGCTTCTCGAGTCAGTAGCTTCTGGTTTGGCTCAT
AarBBX81-pB42AD-F	GATTATGCCTCTCCCGAATTCATGGGTTACAATTGTGATTACTGTGGTGAG
AarBBX81-pB42AD-R	AGAAGTCCAAAGCTTCTCGAGTCAGAAACTTCTTGCTTCATTCATGGGA
