# Supplementary material for: Genome-Wide Characterization and Light-Responsive Expression Patterns of B-Box Transcription Factors in Artemisia argyi
Source: Plants (Basel). 2026 Jun 28;15(13):2003. doi: 10.3390/plants15132003 (PMC13363855; doi:10.3390/plants15132003)
Supplement: Supplementary file 1 [file plants-15-02003-s001.zip › Supplementary table_S10.xlsx]

## Sheet: Table S10
Table S10. FPKM and basic information of 33 key AarBBX in Group IV on the basis of K-Means clustering analysis from dark-to-light RNA-seq.
Name.ID	Gene.ID	FPKM.0h_Rep1	FPKM.0h_Rep2	FPKM.0h_Rep3	FPKM.1h_Rep1	FPKM.1h_Rep2	FPKM.1h_Rep3	FPKM.6h_Rep1	FPKM.6h_Rep2	FPKM.6h_Rep3	FPKM.12h_Rep1	FPKM.12h_Rep2	FPKM.12h_Rep3	FPKM.48h_Rep1	FPKM.48h_Rep2	FPKM.48h_Rep3	Chromosome	Position.start	Position.end	strand	KEGG	KEGG pathway	NR	Swissprot	Tremble	GO	TF-Family	TF-Category	TF-Classification
AarBBX38	AY210664-RA	1.5798	1.6427	1.885	0.366	0.144	0.2619	0.4147	0.4514	0.3105	0.3089	0.1447	0.2258	0.6217	0.3499	0.082	Chr4_4	32725687	32729250	-	K01179 endoglucanase [EC:3.2.1.4] | (RefSeq) endoglucanase 23-like (A)	ko00500: Starch and sucrose metabolism; ko01100: Metabolic pathways	Zinc finger, B-box [Artemisia annua]	BBX21_ARATH RecName: Full=B-box zinc finger protein 21 {ECO:0000303|PubMed:19920209}; Short=AtBBX21; AltName: Full=Protein LONG HYPOCOTYL UNDER SHADE {ECO:0000303|PubMed:21070414}; AltName: Full=Protein SALT TOLERANCE HOMOLOG 2;	A0A2U1M1Z4_ARTAN SubName: Full=Zinc finger, B-box {ECO:0000313|EMBL:PWA55282.1};	GO:0005634,nucleus; GO:0003700,DNA-binding transcription factor activity; GO:0000976,transcription cis-regulatory region binding; GO:0008270,zinc ion binding; GO:0009640,photomorphogenesis; GO:0010117,photoprotection; GO:1905157,positive regulation of photosynthesis; GO:0006355,regulation of DNA-templated transcription; GO:0009641,shade avoidance; GO:0003674,molecular_function; GO:0140110,transcr…	Others	TR	Others
AarBBX36	AY204024-RA	0	0	0	0.3381	0.2508	0.0951	0.2736	0	0.0501	0	0	0	0	0	0	Chr4_3	39376702	39379930	-	K01179 endoglucanase [EC:3.2.1.4] | (RefSeq) endoglucanase 23-like (A)	ko00500: Starch and sucrose metabolism; ko01100: Metabolic pathways	B-box zinc finger protein 21-like [Tanacetum cinerariifolium]	BBX21_ARATH RecName: Full=B-box zinc finger protein 21 {ECO:0000303|PubMed:19920209}; Short=AtBBX21; AltName: Full=Protein LONG HYPOCOTYL UNDER SHADE {ECO:0000303|PubMed:21070414}; AltName: Full=Protein SALT TOLERANCE HOMOLOG 2;	A0A2U1M1Z4_ARTAN SubName: Full=Zinc finger, B-box {ECO:0000313|EMBL:PWA55282.1};	GO:0005634,nucleus; GO:0003700,DNA-binding transcription factor activity; GO:0000976,transcription cis-regulatory region binding; GO:0008270,zinc ion binding; GO:0009640,photomorphogenesis; GO:0010117,photoprotection; GO:1905157,positive regulation of photosynthesis; GO:0006355,regulation of DNA-templated transcription; GO:0009641,shade avoidance; GO:0003674,molecular_function; GO:0140110,transcr…	Others	TR	Others
AarBBX33	AY154828-RA	0.1654	0.129	0.1809	0.3219	0.3545	0.3168	0.1658	0.1323	0.0607	0.0906	0.0954	0.1135	0.082	0.0342	0.1802	Chr4_2	37132715	37136796	+	K01179 endoglucanase [EC:3.2.1.4] | (RefSeq) endoglucanase 23-like (A)	ko00500: Starch and sucrose metabolism; ko01100: Metabolic pathways	B-box zinc finger protein 21-like [Tanacetum cinerariifolium]	BBX21_ARATH RecName: Full=B-box zinc finger protein 21 {ECO:0000303|PubMed:19920209}; Short=AtBBX21; AltName: Full=Protein LONG HYPOCOTYL UNDER SHADE {ECO:0000303|PubMed:21070414}; AltName: Full=Protein SALT TOLERANCE HOMOLOG 2;	A0A2U1M1Z4_ARTAN SubName: Full=Zinc finger, B-box {ECO:0000313|EMBL:PWA55282.1};	GO:0005634,nucleus; GO:0003700,DNA-binding transcription factor activity; GO:0000976,transcription cis-regulatory region binding; GO:0008270,zinc ion binding; GO:0009640,photomorphogenesis; GO:0010117,photoprotection; GO:1905157,positive regulation of photosynthesis; GO:0006355,regulation of DNA-templated transcription; GO:0009641,shade avoidance; GO:0003674,molecular_function; GO:0140110,transcr…	Others	TR	Others
AarBBX30	AY147989-RA	0.04	0.0312	0.0364	0.0707	0.1224	0.0348	0	0.032	0.0367	0	0.0384	0	0.0661	0	0	Chr4_1	36460899	36464042	-	K01179 endoglucanase [EC:3.2.1.4] | (RefSeq) endoglucanase 23-like (A)	ko00500: Starch and sucrose metabolism; ko01100: Metabolic pathways	Zinc finger, B-box [Artemisia annua]	BBX21_ARATH RecName: Full=B-box zinc finger protein 21 {ECO:0000303|PubMed:19920209}; Short=AtBBX21; AltName: Full=Protein LONG HYPOCOTYL UNDER SHADE {ECO:0000303|PubMed:21070414}; AltName: Full=Protein SALT TOLERANCE HOMOLOG 2;	A0A2U1M1Z4_ARTAN SubName: Full=Zinc finger, B-box {ECO:0000313|EMBL:PWA55282.1};	GO:0005634,nucleus; GO:0003700,DNA-binding transcription factor activity; GO:0000976,transcription cis-regulatory region binding; GO:0008270,zinc ion binding; GO:0009640,photomorphogenesis; GO:0010117,photoprotection; GO:1905157,positive regulation of photosynthesis; GO:0006355,regulation of DNA-templated transcription; GO:0009641,shade avoidance; GO:0003674,molecular_function; GO:0140110,transcr…	Others	TR	Others
AarBBX75	AY050508-RA	3.2104	2.9882	2.9252	0.397	0.6078	0.5108	0.1384	0.1105	0.2216	0.0315	0.0664	0.148	0.0285	0.1427	0.2257	Chr7_4	47619788	47621673	-	K01179 endoglucanase [EC:3.2.1.4] | (RefSeq) endoglucanase 23-like (A)	ko00500: Starch and sucrose metabolism; ko01100: Metabolic pathways	BBX21 protein, partial [Chrysanthemum x morifolium]	BBX21_ARATH RecName: Full=B-box zinc finger protein 21 {ECO:0000303|PubMed:19920209}; Short=AtBBX21; AltName: Full=Protein LONG HYPOCOTYL UNDER SHADE {ECO:0000303|PubMed:21070414}; AltName: Full=Protein SALT TOLERANCE HOMOLOG 2;	A0A3S6EC22_CHRMO SubName: Full=BBX21 protein {ECO:0000313|EMBL:AMO42716.1}; Flags: Fragment;	GO:0005634,nucleus; GO:0003700,DNA-binding transcription factor activity; GO:0000976,transcription cis-regulatory region binding; GO:0008270,zinc ion binding; GO:0009640,photomorphogenesis; GO:0010117,photoprotection; GO:1905157,positive regulation of photosynthesis; GO:0006355,regulation of DNA-templated transcription; GO:0009641,shade avoidance; GO:0003674,molecular_function; GO:0140110,transcr…	DBB	TF	DBB
AarBBX58	AY028536-RA	0.0345	0.0269	0	0	0.0264	0	0	0	0	0	0	0	0	0	0	Chr7_1	46414810	46416695	-	K01179 endoglucanase [EC:3.2.1.4] | (RefSeq) endoglucanase 23-like (A)	ko00500: Starch and sucrose metabolism; ko01100: Metabolic pathways	BBX21 protein, partial [Chrysanthemum x morifolium]	BBX21_ARATH RecName: Full=B-box zinc finger protein 21 {ECO:0000303|PubMed:19920209}; Short=AtBBX21; AltName: Full=Protein LONG HYPOCOTYL UNDER SHADE {ECO:0000303|PubMed:21070414}; AltName: Full=Protein SALT TOLERANCE HOMOLOG 2;	A0A3S6EC22_CHRMO SubName: Full=BBX21 protein {ECO:0000313|EMBL:AMO42716.1}; Flags: Fragment;	GO:0005634,nucleus; GO:0003700,DNA-binding transcription factor activity; GO:0000976,transcription cis-regulatory region binding; GO:0008270,zinc ion binding; GO:0009640,photomorphogenesis; GO:0010117,photoprotection; GO:1905157,positive regulation of photosynthesis; GO:0006355,regulation of DNA-templated transcription; GO:0009641,shade avoidance; GO:0003674,molecular_function; GO:0140110,transcr…	DBB	TF	DBB
AarBBX103	AY297811-RA	0.3096	0.4829	0.3135	0.0913	0.079	0	0	0	0.0316	0	0	0.0295	0.0284	0	0.075	Contig_2219	2211	4100	+	K01179 endoglucanase [EC:3.2.1.4] | (RefSeq) endoglucanase 23-like (A)	ko00500: Starch and sucrose metabolism; ko01100: Metabolic pathways	BBX21 protein, partial [Chrysanthemum x morifolium]	BBX21_ARATH RecName: Full=B-box zinc finger protein 21 {ECO:0000303|PubMed:19920209}; Short=AtBBX21; AltName: Full=Protein LONG HYPOCOTYL UNDER SHADE {ECO:0000303|PubMed:21070414}; AltName: Full=Protein SALT TOLERANCE HOMOLOG 2;	A0A3S6EC22_CHRMO SubName: Full=BBX21 protein {ECO:0000313|EMBL:AMO42716.1}; Flags: Fragment;	GO:0005634,nucleus; GO:0003700,DNA-binding transcription factor activity; GO:0000976,transcription cis-regulatory region binding; GO:0008270,zinc ion binding; GO:0009640,photomorphogenesis; GO:0010117,photoprotection; GO:1905157,positive regulation of photosynthesis; GO:0006355,regulation of DNA-templated transcription; GO:0009641,shade avoidance; GO:0003674,molecular_function; GO:0140110,transcr…	DBB	TF	DBB
AarBBX69	AY043335-RA	0	0.0268	0	0	0.0263	0	0	0	0	0	0	0	0	0	0	Chr7_3	50174829	50176718	-	K01179 endoglucanase [EC:3.2.1.4] | (RefSeq) endoglucanase 23-like (A)	ko00500: Starch and sucrose metabolism; ko01100: Metabolic pathways	BBX21 protein, partial [Chrysanthemum x morifolium]	BBX21_ARATH RecName: Full=B-box zinc finger protein 21 {ECO:0000303|PubMed:19920209}; Short=AtBBX21; AltName: Full=Protein LONG HYPOCOTYL UNDER SHADE {ECO:0000303|PubMed:21070414}; AltName: Full=Protein SALT TOLERANCE HOMOLOG 2;	A0A3S6EC22_CHRMO SubName: Full=BBX21 protein {ECO:0000313|EMBL:AMO42716.1}; Flags: Fragment;	GO:0005634,nucleus; GO:0003700,DNA-binding transcription factor activity; GO:0000976,transcription cis-regulatory region binding; GO:0008270,zinc ion binding; GO:0009640,photomorphogenesis; GO:0010117,photoprotection; GO:1905157,positive regulation of photosynthesis; GO:0006355,regulation of DNA-templated transcription; GO:0009641,shade avoidance; GO:0003674,molecular_function; GO:0140110,transcr…	DBB	TF	DBB
AarBBX63	AY036161-RA	0.1732	0.3242	0.2209	0.2145	0.1591	0.0302	0	0.0277	0	0.0948	0	0.0297	0	0	0	Chr7_2	55195574	55197452	-	K01179 endoglucanase [EC:3.2.1.4] | (RefSeq) endoglucanase 23-like (A)	ko00500: Starch and sucrose metabolism; ko01100: Metabolic pathways	BBX21 protein, partial [Chrysanthemum x morifolium]	BBX21_ARATH RecName: Full=B-box zinc finger protein 21 {ECO:0000303|PubMed:19920209}; Short=AtBBX21; AltName: Full=Protein LONG HYPOCOTYL UNDER SHADE {ECO:0000303|PubMed:21070414}; AltName: Full=Protein SALT TOLERANCE HOMOLOG 2;	A0A3S6EC22_CHRMO SubName: Full=BBX21 protein {ECO:0000313|EMBL:AMO42716.1}; Flags: Fragment;	GO:0005634,nucleus; GO:0003700,DNA-binding transcription factor activity; GO:0000976,transcription cis-regulatory region binding; GO:0008270,zinc ion binding; GO:0009640,photomorphogenesis; GO:0010117,photoprotection; GO:1905157,positive regulation of photosynthesis; GO:0006355,regulation of DNA-templated transcription; GO:0009641,shade avoidance; GO:0003674,molecular_function; GO:0140110,transcr…	DBB	TF	DBB
AarBBX86	AY170426-RA	0	0.0333	0.1166	0.151	0.1307	0.1857	0	0	0	0	0	0.0366	0.0705	0	0	Chr8_2	142101440	142103468	-	K01179 endoglucanase [EC:3.2.1.4] | (RefSeq) endoglucanase 23-like (A)	ko00500: Starch and sucrose metabolism; ko01100: Metabolic pathways	Zinc finger, B-box [Artemisia annua]	BBX21_ARATH RecName: Full=B-box zinc finger protein 21 {ECO:0000303|PubMed:19920209}; Short=AtBBX21; AltName: Full=Protein LONG HYPOCOTYL UNDER SHADE {ECO:0000303|PubMed:21070414}; AltName: Full=Protein SALT TOLERANCE HOMOLOG 2;	A0A2U1PUF8_ARTAN SubName: Full=Zinc finger, B-box {ECO:0000313|EMBL:PWA89363.1};	GO:0005634,nucleus; GO:0003700,DNA-binding transcription factor activity; GO:0000976,transcription cis-regulatory region binding; GO:0008270,zinc ion binding; GO:0009640,photomorphogenesis; GO:0010117,photoprotection; GO:1905157,positive regulation of photosynthesis; GO:0006355,regulation of DNA-templated transcription; GO:0009641,shade avoidance; GO:0003674,molecular_function; GO:0140110,transcr…	Others	TR	Others
AarBBX93	AY010550-RA	0	0.0943	0.0551	0.0535	0.1388	0.1052	0	0	0	0	0	0	0	0	0	Chr10_1	291418059	291420036	-	K01179 endoglucanase [EC:3.2.1.4] | (RefSeq) endoglucanase 23-like (A)	ko00500: Starch and sucrose metabolism; ko01100: Metabolic pathways	Zinc finger, B-box [Artemisia annua]	BBX21_ARATH RecName: Full=B-box zinc finger protein 21 {ECO:0000303|PubMed:19920209}; Short=AtBBX21; AltName: Full=Protein LONG HYPOCOTYL UNDER SHADE {ECO:0000303|PubMed:21070414}; AltName: Full=Protein SALT TOLERANCE HOMOLOG 2;	A0A2U1PUF8_ARTAN SubName: Full=Zinc finger, B-box {ECO:0000313|EMBL:PWA89363.1};	GO:0005634,nucleus; GO:0003700,DNA-binding transcription factor activity; GO:0000976,transcription cis-regulatory region binding; GO:0008270,zinc ion binding; GO:0009640,photomorphogenesis; GO:0010117,photoprotection; GO:1905157,positive regulation of photosynthesis; GO:0006355,regulation of DNA-templated transcription; GO:0009641,shade avoidance; GO:0003674,molecular_function; GO:0140110,transcr…	Others	TR	Others
AarBBX98	AY023877-RA	0	0	0	0.161	0.0464	0.4225	0.0608	0	0.1113	0	0	0.052	0.0501	0	0	Chr10_2	293833322	293835312	-	K01179 endoglucanase [EC:3.2.1.4] | (RefSeq) endoglucanase 23-like (A)	ko00500: Starch and sucrose metabolism; ko01100: Metabolic pathways	Zinc finger, B-box [Artemisia annua]	BBX21_ARATH RecName: Full=B-box zinc finger protein 21 {ECO:0000303|PubMed:19920209}; Short=AtBBX21; AltName: Full=Protein LONG HYPOCOTYL UNDER SHADE {ECO:0000303|PubMed:21070414}; AltName: Full=Protein SALT TOLERANCE HOMOLOG 2;	A0A2U1PUF8_ARTAN SubName: Full=Zinc finger, B-box {ECO:0000313|EMBL:PWA89363.1};	GO:0005634,nucleus; GO:0003700,DNA-binding transcription factor activity; GO:0000976,transcription cis-regulatory region binding; GO:0008270,zinc ion binding; GO:0009640,photomorphogenesis; GO:0010117,photoprotection; GO:1905157,positive regulation of photosynthesis; GO:0006355,regulation of DNA-templated transcription; GO:0009641,shade avoidance; GO:0003674,molecular_function; GO:0140110,transcr…	Others	TR	Others
AarBBX82	AY164044-RA	0	0	0.0551	0.0535	0.0926	0.0526	0	0	0	0	0	0	0	0	0	Chr8_1	147155611	147157295	-	K01179 endoglucanase [EC:3.2.1.4] | (RefSeq) endoglucanase 23-like (A)	ko00500: Starch and sucrose metabolism; ko01100: Metabolic pathways	Zinc finger, B-box [Artemisia annua]	BBX21_ARATH RecName: Full=B-box zinc finger protein 21 {ECO:0000303|PubMed:19920209}; Short=AtBBX21; AltName: Full=Protein LONG HYPOCOTYL UNDER SHADE {ECO:0000303|PubMed:21070414}; AltName: Full=Protein SALT TOLERANCE HOMOLOG 2;	A0A2U1PUF8_ARTAN SubName: Full=Zinc finger, B-box {ECO:0000313|EMBL:PWA89363.1};	GO:0005634,nucleus; GO:0003700,DNA-binding transcription factor activity; GO:0000976,transcription cis-regulatory region binding; GO:0008270,zinc ion binding; GO:0009640,photomorphogenesis; GO:0010117,photoprotection; GO:1905157,positive regulation of photosynthesis; GO:0006355,regulation of DNA-templated transcription; GO:0009641,shade avoidance; GO:0003674,molecular_function; GO:0140110,transcr…	Others	TR	Others
AarBBX9	AY125016-RA	0.1807	0.2114	0.3705	0.1998	0.2075	0.2753	0	0.0361	0.1657	0	0	0	0.0373	0	0	Chr1_3	16557207	16559461	+	K01179 endoglucanase [EC:3.2.1.4] | (RefSeq) endoglucanase 23-like (A)	ko00500: Starch and sucrose metabolism; ko01100: Metabolic pathways	B-box-type zinc finger [Artemisia annua]	BBX20_ARATH RecName: Full=B-box zinc finger protein 20 {ECO:0000303|PubMed:19920209}; AltName: Full=Protein BZR1 SUPPRESSOR 1 {ECO:0000303|PubMed:22535582}; AltName: Full=Protein DOUBLE B-BOX 2; AltName: Full=Protein SALT TOLERANCE HOMOLOG 7;	A0A2U1QCD0_ARTAN SubName: Full=B-box-type zinc finger {ECO:0000313|EMBL:PWA95669.1};	GO:0005634,nucleus; GO:0003700,DNA-binding transcription factor activity; GO:0000976,transcription cis-regulatory region binding; GO:0008270,zinc ion binding; GO:1900458,negative regulation of brassinosteroid mediated signaling pathway; GO:0009640,photomorphogenesis; GO:2000306,positive regulation of photomorphogenesis; GO:0006355,regulation of DNA-templated transcription; GO:0009741,response to …	Others	TR	Others
AarBBX14	AY139522-RA	0.0454	0.0708	0.2897	0.0804	0	0	0	0	0	0	0	0	0	0	0.0495	Chr1_4	15018155	15020398	+	K01179 endoglucanase [EC:3.2.1.4] | (RefSeq) endoglucanase 23-like (A)	ko00500: Starch and sucrose metabolism; ko01100: Metabolic pathways	BBX20 protein, partial [Chrysanthemum x morifolium]	BBX20_ARATH RecName: Full=B-box zinc finger protein 20 {ECO:0000303|PubMed:19920209}; AltName: Full=Protein BZR1 SUPPRESSOR 1 {ECO:0000303|PubMed:22535582}; AltName: Full=Protein DOUBLE B-BOX 2; AltName: Full=Protein SALT TOLERANCE HOMOLOG 7;	A0A3S6EBK7_CHRMO SubName: Full=BBX20 protein {ECO:0000313|EMBL:AMO42719.1}; Flags: Fragment;	GO:0005634,nucleus; GO:0003700,DNA-binding transcription factor activity; GO:0000976,transcription cis-regulatory region binding; GO:0008270,zinc ion binding; GO:1900458,negative regulation of brassinosteroid mediated signaling pathway; GO:0009640,photomorphogenesis; GO:2000306,positive regulation of photomorphogenesis; GO:0006355,regulation of DNA-templated transcription; GO:0009741,response to …	Others	TR	Others
AarBBX104	AY268066-RA	0	0	0	0	0	0	0	0	0.0417	0	0	0	0	0	0	Contig_3016	5113	7356	-	K01179 endoglucanase [EC:3.2.1.4] | (RefSeq) endoglucanase 23-like (A)	ko00500: Starch and sucrose metabolism; ko01100: Metabolic pathways	BBX20 protein, partial [Chrysanthemum x morifolium]	BBX20_ARATH RecName: Full=B-box zinc finger protein 20 {ECO:0000303|PubMed:19920209}; AltName: Full=Protein BZR1 SUPPRESSOR 1 {ECO:0000303|PubMed:22535582}; AltName: Full=Protein DOUBLE B-BOX 2; AltName: Full=Protein SALT TOLERANCE HOMOLOG 7;	A0A3S6EBK7_CHRMO SubName: Full=BBX20 protein {ECO:0000313|EMBL:AMO42719.1}; Flags: Fragment;	GO:0005634,nucleus; GO:0003700,DNA-binding transcription factor activity; GO:0000976,transcription cis-regulatory region binding; GO:0008270,zinc ion binding; GO:1900458,negative regulation of brassinosteroid mediated signaling pathway; GO:0009640,photomorphogenesis; GO:2000306,positive regulation of photomorphogenesis; GO:0006355,regulation of DNA-templated transcription; GO:0009741,response to …	Others	TR	Others
AarBBX5	AY109932-RA	0.363	0.3185	0.3721	0.5219	0.5211	0.6715	0.2274	0.0726	0.1665	0.0828	0	0.1945	0.15	0.1407	0.0989	Chr1_2	18093616	18095900	+	K01179 endoglucanase [EC:3.2.1.4] | (RefSeq) endoglucanase 23-like (A)	ko00500: Starch and sucrose metabolism; ko01100: Metabolic pathways	BBX20 protein, partial [Chrysanthemum x morifolium]	BBX20_ARATH RecName: Full=B-box zinc finger protein 20 {ECO:0000303|PubMed:19920209}; AltName: Full=Protein BZR1 SUPPRESSOR 1 {ECO:0000303|PubMed:22535582}; AltName: Full=Protein DOUBLE B-BOX 2; AltName: Full=Protein SALT TOLERANCE HOMOLOG 7;	A0A3S6EBK7_CHRMO SubName: Full=BBX20 protein {ECO:0000313|EMBL:AMO42719.1}; Flags: Fragment;	GO:0005634,nucleus; GO:0003700,DNA-binding transcription factor activity; GO:0000976,transcription cis-regulatory region binding; GO:0008270,zinc ion binding; GO:1900458,negative regulation of brassinosteroid mediated signaling pathway; GO:0009640,photomorphogenesis; GO:2000306,positive regulation of photomorphogenesis; GO:0006355,regulation of DNA-templated transcription; GO:0009741,response to …	Others	TR	Others
AarBBX28	AY116912-RA	91.1267	102.424	85.2964	246.128	257.136	263.346	86.4814	82.1857	100.617	35.6815	38.1946	35.5421	287.187	276.494	291.05	Chr3_4	5447742	5449418	-	K01179 endoglucanase [EC:3.2.1.4] | (RefSeq) endoglucanase 23-like (A)	ko00500: Starch and sucrose metabolism; ko01100: Metabolic pathways	B-box zinc finger family protein 24 [Artemisia annua]	BBX24_ARATH RecName: Full=B-box zinc finger protein 24 {ECO:0000303|PubMed:19920209}; AltName: Full=Salt tolerance protein;	A0A2U1NZ66_ARTAN SubName: Full=B-box zinc finger family protein 24 {ECO:0000313|EMBL:PWA78781.1};	GO:0005634,nucleus; GO:0003677,DNA binding; GO:0003700,DNA-binding transcription factor activity; GO:0003712,transcription coregulator activity; GO:0008270,zinc ion binding; GO:0009640,photomorphogenesis; GO:0048573,photoperiodism, flowering; GO:1902448,positive regulation of shade avoidance; GO:0006355,regulation of DNA-templated transcription; GO:0009416,response to light stimulus; GO:0090351,s…	DBB	TF	DBB
AarBBX26	AY094226-RA	43.9038	53.0977	44.3731	161.147	161.88	163.085	36.7738	36.3837	36.8808	18.4546	18.897	17.0533	123.233	121.507	127.261	Chr3_3	314749	317193	+	K01179 endoglucanase [EC:3.2.1.4] | (RefSeq) endoglucanase 23-like (A)	ko00500: Starch and sucrose metabolism; ko01100: Metabolic pathways	B-box zinc finger family protein 24 [Artemisia annua]	BBX24_ARATH RecName: Full=B-box zinc finger protein 24 {ECO:0000303|PubMed:19920209}; AltName: Full=Salt tolerance protein;	A0A2U1NZ66_ARTAN SubName: Full=B-box zinc finger family protein 24 {ECO:0000313|EMBL:PWA78781.1};	GO:0005634,nucleus; GO:0003677,DNA binding; GO:0003700,DNA-binding transcription factor activity; GO:0003712,transcription coregulator activity; GO:0008270,zinc ion binding; GO:0009640,photomorphogenesis; GO:0048573,photoperiodism, flowering; GO:1902448,positive regulation of shade avoidance; GO:0006355,regulation of DNA-templated transcription; GO:0009416,response to light stimulus; GO:0090351,s…	DBB	TF	DBB
AarBBX22	AY070982-RA	69.16	71.6971	67.5358	127.728	141.417	133.272	48.8227	50.3726	52.189	21.2688	20.9697	22.8402	135.25	133.881	129.391	Chr3_1	4683518	4686105	-	K01179 endoglucanase [EC:3.2.1.4] | (RefSeq) endoglucanase 23-like (A)	ko00500: Starch and sucrose metabolism; ko01100: Metabolic pathways	B-box zinc finger family protein 24 [Artemisia annua]	BBX24_ARATH RecName: Full=B-box zinc finger protein 24 {ECO:0000303|PubMed:19920209}; AltName: Full=Salt tolerance protein;	A0A2U1NZ66_ARTAN SubName: Full=B-box zinc finger family protein 24 {ECO:0000313|EMBL:PWA78781.1};	GO:0005634,nucleus; GO:0003677,DNA binding; GO:0003700,DNA-binding transcription factor activity; GO:0003712,transcription coregulator activity; GO:0008270,zinc ion binding; GO:0009640,photomorphogenesis; GO:0048573,photoperiodism, flowering; GO:1902448,positive regulation of shade avoidance; GO:0006355,regulation of DNA-templated transcription; GO:0009416,response to light stimulus; GO:0090351,s…	DBB	TF	DBB
AarBBX24	AY078955-RA	65.3978	72.393	63.1839	148.5	144.041	148.999	47.4721	51.9697	53.6568	17.0935	16.6602	17.0944	153.152	140.756	146.646	Chr3_2	158747	161211	+	K01179 endoglucanase [EC:3.2.1.4] | (RefSeq) endoglucanase 23-like (A)	ko00500: Starch and sucrose metabolism; ko01100: Metabolic pathways	B-box zinc finger family protein 24 [Artemisia annua]	BBX24_ARATH RecName: Full=B-box zinc finger protein 24 {ECO:0000303|PubMed:19920209}; AltName: Full=Salt tolerance protein;	A0A2U1NZ66_ARTAN SubName: Full=B-box zinc finger family protein 24 {ECO:0000313|EMBL:PWA78781.1};	GO:0005634,nucleus; GO:0003677,DNA binding; GO:0003700,DNA-binding transcription factor activity; GO:0003712,transcription coregulator activity; GO:0008270,zinc ion binding; GO:0009640,photomorphogenesis; GO:0048573,photoperiodism, flowering; GO:1902448,positive regulation of shade avoidance; GO:0006355,regulation of DNA-templated transcription; GO:0009416,response to light stimulus; GO:0090351,s…	DBB	TF	DBB
AarBBX94	AY010579-RA	8.2847	8.8838	7.1907	0.9793	0.6014	0.9325	0.7874	0.7428	0.7532	0.3584	0.6867	0.4899	0.118	0	0.0389	Chr10_1	292465779	292469619	-	K01179 endoglucanase [EC:3.2.1.4] | (RefSeq) endoglucanase 23-like (A)	ko00500: Starch and sucrose metabolism; ko01100: Metabolic pathways	BBX22.2 protein, partial [Chrysanthemum x morifolium]	BBX22_ARATH RecName: Full=B-box zinc finger protein 22 {ECO:0000303|PubMed:19920209}; AltName: Full=Protein DOUBLE B-BOX 3 {ECO:0000303|PubMed:18540109}; AltName: Full=Protein LIGHT-REGULATED ZINC FINGER PROTEIN 1 {ECO:0000303|PubMed:18796637}; AltName: Full=Protein SALT TOLERANCE HOMOLOG 3;	A0A3S6EAH5_CHRMO SubName: Full=BBX22.2 protein {ECO:0000313|EMBL:AMO42708.1}; Flags: Fragment;	GO:0005634,nucleus; GO:0008270,zinc ion binding; GO:0009640,photomorphogenesis; GO:0006355,regulation of DNA-templated transcription; GO:0003674,molecular_function; GO:0005488,binding; GO:0043167,ion binding; GO:0043169,cation binding; GO:0046872,metal ion binding; GO:0046914,transition metal ion binding; GO:0007275,multicellular organism development; GO:0008150,biological_process; GO:0009314,res…	Others	TR	Others
AarBBX87	AY170453-RA	5.308	6.3196	6.384	0.8139	0.3792	0.6777	0.9575	0.9908	0.6166	0.5166	0.4763	0.2427	0.1462	0.0732	0.0771	Chr8_2	143256679	143260838	-	K01179 endoglucanase [EC:3.2.1.4] | (RefSeq) endoglucanase 23-like (A)	ko00500: Starch and sucrose metabolism; ko01100: Metabolic pathways	BBX22.2 protein, partial [Chrysanthemum x morifolium]	BBX22_ARATH RecName: Full=B-box zinc finger protein 22 {ECO:0000303|PubMed:19920209}; AltName: Full=Protein DOUBLE B-BOX 3 {ECO:0000303|PubMed:18540109}; AltName: Full=Protein LIGHT-REGULATED ZINC FINGER PROTEIN 1 {ECO:0000303|PubMed:18796637}; AltName: Full=Protein SALT TOLERANCE HOMOLOG 3;	A0A3S6EAH5_CHRMO SubName: Full=BBX22.2 protein {ECO:0000313|EMBL:AMO42708.1}; Flags: Fragment;	GO:0005634,nucleus; GO:0008270,zinc ion binding; GO:0009640,photomorphogenesis; GO:0006355,regulation of DNA-templated transcription; GO:0003674,molecular_function; GO:0005488,binding; GO:0043167,ion binding; GO:0043169,cation binding; GO:0046872,metal ion binding; GO:0046914,transition metal ion binding; GO:0007275,multicellular organism development; GO:0008150,biological_process; GO:0009314,res…	Others	TR	Others
AarBBX83	AY164074-RA	12.1429	11.6737	12.0699	1.4063	1.5887	1.8065	1.5489	1.6602	1.2554	0.8864	0.5944	1.0601	0.1825	0.4108	0.2406	Chr8_1	148033277	148036863	-	K01179 endoglucanase [EC:3.2.1.4] | (RefSeq) endoglucanase 23-like (A)	ko00500: Starch and sucrose metabolism; ko01100: Metabolic pathways	BBX22.2 protein, partial [Chrysanthemum x morifolium]	BBX22_ARATH RecName: Full=B-box zinc finger protein 22 {ECO:0000303|PubMed:19920209}; AltName: Full=Protein DOUBLE B-BOX 3 {ECO:0000303|PubMed:18540109}; AltName: Full=Protein LIGHT-REGULATED ZINC FINGER PROTEIN 1 {ECO:0000303|PubMed:18796637}; AltName: Full=Protein SALT TOLERANCE HOMOLOG 3;	A0A3S6EAH5_CHRMO SubName: Full=BBX22.2 protein {ECO:0000313|EMBL:AMO42708.1}; Flags: Fragment;	GO:0005634,nucleus; GO:0008270,zinc ion binding; GO:0009640,photomorphogenesis; GO:0006355,regulation of DNA-templated transcription; GO:0003674,molecular_function; GO:0005488,binding; GO:0043167,ion binding; GO:0043169,cation binding; GO:0046872,metal ion binding; GO:0046914,transition metal ion binding; GO:0007275,multicellular organism development; GO:0008150,biological_process; GO:0009314,res…	Others	TR	Others
AarBBX99	AY023907-RA	3.876	3.411	3.564	1.6044	1.0344	2.2596	1.4612	1.5646	1.011	0.9734	1.0941	0.9757	0.1763	0.2205	0.0775	Chr10_2	294827649	294831710	-	K01179 endoglucanase [EC:3.2.1.4] | (RefSeq) endoglucanase 23-like (A)	ko00500: Starch and sucrose metabolism; ko01100: Metabolic pathways	BBX22.2 protein, partial [Chrysanthemum x morifolium]	BBX22_ARATH RecName: Full=B-box zinc finger protein 22 {ECO:0000303|PubMed:19920209}; AltName: Full=Protein DOUBLE B-BOX 3 {ECO:0000303|PubMed:18540109}; AltName: Full=Protein LIGHT-REGULATED ZINC FINGER PROTEIN 1 {ECO:0000303|PubMed:18796637}; AltName: Full=Protein SALT TOLERANCE HOMOLOG 3;	A0A3S6EAH5_CHRMO SubName: Full=BBX22.2 protein {ECO:0000313|EMBL:AMO42708.1}; Flags: Fragment;	GO:0005634,nucleus; GO:0008270,zinc ion binding; GO:0009640,photomorphogenesis; GO:0006355,regulation of DNA-templated transcription; GO:0003674,molecular_function; GO:0005488,binding; GO:0043167,ion binding; GO:0043169,cation binding; GO:0046872,metal ion binding; GO:0046914,transition metal ion binding; GO:0007275,multicellular organism development; GO:0008150,biological_process; GO:0009314,res…	DBB	TF	DBB
AarBBX11	AY125431-RA	116.828	118.11	100.689	7.8222	8.0734	8.8403	3.3453	3.3521	3.452	2.7542	3.4483	3.4101	2.8466	1.9453	2.2056	Chr1_3	30838511	30841114	+	K01179 endoglucanase [EC:3.2.1.4] | (RefSeq) endoglucanase 23-like (A)	ko00500: Starch and sucrose metabolism; ko01100: Metabolic pathways	BBX22.1 protein, partial [Chrysanthemum x morifolium]	BBX22_ARATH RecName: Full=B-box zinc finger protein 22 {ECO:0000303|PubMed:19920209}; AltName: Full=Protein DOUBLE B-BOX 3 {ECO:0000303|PubMed:18540109}; AltName: Full=Protein LIGHT-REGULATED ZINC FINGER PROTEIN 1 {ECO:0000303|PubMed:18796637}; AltName: Full=Protein SALT TOLERANCE HOMOLOG 3;	A0A3S6ED63_CHRMO SubName: Full=BBX22.1 protein {ECO:0000313|EMBL:AMO42712.1}; Flags: Fragment;	GO:0005634,nucleus; GO:0008270,zinc ion binding; GO:0009640,photomorphogenesis; GO:0006355,regulation of DNA-templated transcription; GO:0003674,molecular_function; GO:0005488,binding; GO:0043167,ion binding; GO:0043169,cation binding; GO:0046872,metal ion binding; GO:0046914,transition metal ion binding; GO:0007275,multicellular organism development; GO:0008150,biological_process; GO:0009314,res…	Others	TR	Others
AarBBX16	AY139939-RA	42.3613	44.4522	36.2873	6.6995	7.0653	6.6803	2.6767	1.9473	2.2324	2.5296	1.3977	1.6233	1.0338	1.887	0.9578	Chr1_4	27710298	27713630	+	K01179 endoglucanase [EC:3.2.1.4] | (RefSeq) endoglucanase 23-like (A)	ko00500: Starch and sucrose metabolism; ko01100: Metabolic pathways	BBX22.1 protein, partial [Chrysanthemum x morifolium]	BBX22_ARATH RecName: Full=B-box zinc finger protein 22 {ECO:0000303|PubMed:19920209}; AltName: Full=Protein DOUBLE B-BOX 3 {ECO:0000303|PubMed:18540109}; AltName: Full=Protein LIGHT-REGULATED ZINC FINGER PROTEIN 1 {ECO:0000303|PubMed:18796637}; AltName: Full=Protein SALT TOLERANCE HOMOLOG 3;	A0A3S6ED63_CHRMO SubName: Full=BBX22.1 protein {ECO:0000313|EMBL:AMO42712.1}; Flags: Fragment;	GO:0005634,nucleus; GO:0008270,zinc ion binding; GO:0009640,photomorphogenesis; GO:0006355,regulation of DNA-templated transcription; GO:0003674,molecular_function; GO:0005488,binding; GO:0043167,ion binding; GO:0043169,cation binding; GO:0046872,metal ion binding; GO:0046914,transition metal ion binding; GO:0007275,multicellular organism development; GO:0008150,biological_process; GO:0009314,res…	Others	TR	Others
AarBBX6	AY110327-RA	75.9553	72.8161	67.1468	6.7574	7.6247	6.968	2.7559	2.2976	2.1856	2.7879	1.1163	2.0957	1.212	0.6316	1.1986	Chr1_2	31166380	31168105	+	K01179 endoglucanase [EC:3.2.1.4] | (RefSeq) endoglucanase 23-like (A)	ko00500: Starch and sucrose metabolism; ko01100: Metabolic pathways	BBX22.1 protein, partial [Chrysanthemum x morifolium]	BBX22_ARATH RecName: Full=B-box zinc finger protein 22 {ECO:0000303|PubMed:19920209}; AltName: Full=Protein DOUBLE B-BOX 3 {ECO:0000303|PubMed:18540109}; AltName: Full=Protein LIGHT-REGULATED ZINC FINGER PROTEIN 1 {ECO:0000303|PubMed:18796637}; AltName: Full=Protein SALT TOLERANCE HOMOLOG 3;	A0A3S6ED63_CHRMO SubName: Full=BBX22.1 protein {ECO:0000313|EMBL:AMO42712.1}; Flags: Fragment;	GO:0005634,nucleus; GO:0008270,zinc ion binding; GO:0009640,photomorphogenesis; GO:0006355,regulation of DNA-templated transcription; GO:0003674,molecular_function; GO:0005488,binding; GO:0043167,ion binding; GO:0043169,cation binding; GO:0046872,metal ion binding; GO:0046914,transition metal ion binding; GO:0007275,multicellular organism development; GO:0008150,biological_process; GO:0009314,res…	DBB	TF	DBB
AarBBX2	AY056461-RA	100.453	103.041	86.4582	3.7955	3.6434	3.1802	2.5194	1.7965	2.3362	2.0492	1.8691	1.6956	1.6343	1.074	1.0227	Chr1_1	36236523	36239280	+	K01179 endoglucanase [EC:3.2.1.4] | (RefSeq) endoglucanase 23-like (A)	ko00500: Starch and sucrose metabolism; ko01100: Metabolic pathways	BBX22.1 protein, partial [Chrysanthemum x morifolium]	BBX22_ARATH RecName: Full=B-box zinc finger protein 22 {ECO:0000303|PubMed:19920209}; AltName: Full=Protein DOUBLE B-BOX 3 {ECO:0000303|PubMed:18540109}; AltName: Full=Protein LIGHT-REGULATED ZINC FINGER PROTEIN 1 {ECO:0000303|PubMed:18796637}; AltName: Full=Protein SALT TOLERANCE HOMOLOG 3;	A0A3S6ED63_CHRMO SubName: Full=BBX22.1 protein {ECO:0000313|EMBL:AMO42712.1}; Flags: Fragment;	GO:0005634,nucleus; GO:0008270,zinc ion binding; GO:0009640,photomorphogenesis; GO:0006355,regulation of DNA-templated transcription; GO:0003674,molecular_function; GO:0005488,binding; GO:0043167,ion binding; GO:0043169,cation binding; GO:0046872,metal ion binding; GO:0046914,transition metal ion binding; GO:0007275,multicellular organism development; GO:0008150,biological_process; GO:0009314,res…	Others	TR	Others
AarBBX61	AY032366-RA	9.969	9.772	8.0109	18.6183	18.8927	21.0011	10.6501	10.4396	9.9997	6.8856	6.4564	7.3901	5.3779	5.8675	6.3746	Chr7_1	220630922	220637200	+	K01179 endoglucanase [EC:3.2.1.4] | (RefSeq) endoglucanase 23-like (A)	ko00500: Starch and sucrose metabolism; ko01100: Metabolic pathways	Zinc finger, B-box [Artemisia annua]	BBX22_ARATH RecName: Full=B-box zinc finger protein 22 {ECO:0000303|PubMed:19920209}; AltName: Full=Protein DOUBLE B-BOX 3 {ECO:0000303|PubMed:18540109}; AltName: Full=Protein LIGHT-REGULATED ZINC FINGER PROTEIN 1 {ECO:0000303|PubMed:18796637}; AltName: Full=Protein SALT TOLERANCE HOMOLOG 3;	A0A2U1L313_ARTAN SubName: Full=Zinc finger, B-box {ECO:0000313|EMBL:PWA43399.1};	GO:0005634,nucleus; GO:0008270,zinc ion binding; GO:0009640,photomorphogenesis; GO:0006355,regulation of DNA-templated transcription; GO:0003674,molecular_function; GO:0005488,binding; GO:0043167,ion binding; GO:0043169,cation binding; GO:0046872,metal ion binding; GO:0046914,transition metal ion binding; GO:0007275,multicellular organism development; GO:0008150,biological_process; GO:0009314,res…	--	--	--
AarBBX67	AY039325-RA	14.8944	16.4509	13.8551	23.6565	24.8716	25.93	11.9766	10.419	10.0065	6.3846	7.7264	7.3357	6.8987	7.9122	7.1715	Chr7_2	215830982	215836143	+	K01179 endoglucanase [EC:3.2.1.4] | (RefSeq) endoglucanase 23-like (A)	ko00500: Starch and sucrose metabolism; ko01100: Metabolic pathways	Zinc finger, B-box [Artemisia annua]	BBX22_ARATH RecName: Full=B-box zinc finger protein 22 {ECO:0000303|PubMed:19920209}; AltName: Full=Protein DOUBLE B-BOX 3 {ECO:0000303|PubMed:18540109}; AltName: Full=Protein LIGHT-REGULATED ZINC FINGER PROTEIN 1 {ECO:0000303|PubMed:18796637}; AltName: Full=Protein SALT TOLERANCE HOMOLOG 3;	A0A2U1L313_ARTAN SubName: Full=Zinc finger, B-box {ECO:0000313|EMBL:PWA43399.1};	GO:0005634,nucleus; GO:0008270,zinc ion binding; GO:0009640,photomorphogenesis; GO:0006355,regulation of DNA-templated transcription; GO:0003674,molecular_function; GO:0005488,binding; GO:0043167,ion binding; GO:0043169,cation binding; GO:0046872,metal ion binding; GO:0046914,transition metal ion binding; GO:0007275,multicellular organism development; GO:0008150,biological_process; GO:0009314,res…	--	--	--
AarBBX79	AY053634-RA	13.513	12.8161	13.4667	20.6402	20.0151	21.8405	11.3563	11.0918	8.6169	7.8671	8.6615	7.3923	7.0087	7.2381	7.7077	Chr7_4	207111025	207116372	+	K01179 endoglucanase [EC:3.2.1.4] | (RefSeq) endoglucanase 23-like (A)	ko00500: Starch and sucrose metabolism; ko01100: Metabolic pathways	Zinc finger, B-box [Artemisia annua]	BBX22_ARATH RecName: Full=B-box zinc finger protein 22 {ECO:0000303|PubMed:19920209}; AltName: Full=Protein DOUBLE B-BOX 3 {ECO:0000303|PubMed:18540109}; AltName: Full=Protein LIGHT-REGULATED ZINC FINGER PROTEIN 1 {ECO:0000303|PubMed:18796637}; AltName: Full=Protein SALT TOLERANCE HOMOLOG 3;	A0A2U1N8T3_ARTAN SubName: Full=Zinc finger, B-box {ECO:0000313|EMBL:PWA69918.1};	GO:0005634,nucleus; GO:0008270,zinc ion binding; GO:0009640,photomorphogenesis; GO:0006355,regulation of DNA-templated transcription; GO:0003674,molecular_function; GO:0005488,binding; GO:0043167,ion binding; GO:0043169,cation binding; GO:0046872,metal ion binding; GO:0046914,transition metal ion binding; GO:0007275,multicellular organism development; GO:0008150,biological_process; GO:0009314,res…	--	--	--
AarBBX73	AY046523-RA	13.9098	12.7426	13.3477	23.6141	21.5925	23.6335	10.5525	11.184	9.3334	6.4587	7.1439	8.3636	6.6061	6.6608	6.063	Chr7_3	210532043	210537829	+	K01179 endoglucanase [EC:3.2.1.4] | (RefSeq) endoglucanase 23-like (A)	ko00500: Starch and sucrose metabolism; ko01100: Metabolic pathways	Zinc finger, B-box [Artemisia annua]	BBX22_ARATH RecName: Full=B-box zinc finger protein 22 {ECO:0000303|PubMed:19920209}; AltName: Full=Protein DOUBLE B-BOX 3 {ECO:0000303|PubMed:18540109}; AltName: Full=Protein LIGHT-REGULATED ZINC FINGER PROTEIN 1 {ECO:0000303|PubMed:18796637}; AltName: Full=Protein SALT TOLERANCE HOMOLOG 3;	A0A2U1L313_ARTAN SubName: Full=Zinc finger, B-box {ECO:0000313|EMBL:PWA43399.1};	GO:0005634,nucleus; GO:0008270,zinc ion binding; GO:0009640,photomorphogenesis; GO:0006355,regulation of DNA-templated transcription; GO:0003674,molecular_function; GO:0005488,binding; GO:0043167,ion binding; GO:0043169,cation binding; GO:0046872,metal ion binding; GO:0046914,transition metal ion binding; GO:0007275,multicellular organism development; GO:0008150,biological_process; GO:0009314,res…	--	--	--
Note: Two AarBBX genes in group IV were not detected in dark-to-light RNA-seq. AarBBX101(AY288887-RA), AarBBX111(AY287632-RA).
