# Supplementary material for: Genome-Wide Characterization and Light-Responsive Expression Patterns of B-Box Transcription Factors in Artemisia argyi
Source: Plants (Basel). 2026 Jun 28;15(13):2003. doi: 10.3390/plants15132003 (PMC13363855; doi:10.3390/plants15132003)
Supplement: Supplementary file 1 [file plants-15-02003-s001.zip › Supplementary table_S11_revised_v2.xlsx]

## Sheet: Table S11
Table S11. Information and SRA accession numbers of RNA-seq libraries for the dark-to-light transition experiment.
Sample name	Tissue	Treatment	Time_Point	Light_Intensity	Replicate	File_Name	BioSample ID	SRA Run ID
Light 0h_Rep1	Leaf	Dark-to-light	0 h (Dark-adapted control)	500 μmol·m⁻²·s⁻¹	Rep1	0h_Rep1_1.fq.gz;0h_Rep1_2.fq.gz	SAMN44567846	SRR31258979
Light 0h_Rep2	Leaf	Dark-to-light	0 h (Dark-adapted control)	500 μmol·m⁻²·s⁻¹	Rep2	0h_Rep2_1.fq.gz;0h_Rep2_2.fq.gz	SAMN44567847	SRR31258978
Light 0h_Rep3	Leaf	Dark-to-light	0 h (Dark-adapted control)	500 μmol·m⁻²·s⁻¹	Rep3	0h_Rep3_1.fq.gz;0h_Rep3_2.fq.gz	SAMN44567848	SRR31258972
Light 1h_Rep1	Leaf	Dark-to-light	1 h	500 μmol·m⁻²·s⁻¹	Rep1	1h_Rep1_1.fq.gz;1h_Rep1_2.fq.gz	SAMN44567849	SRR31258971
Light 1h_Rep2	Leaf	Dark-to-light	1 h	500 μmol·m⁻²·s⁻¹	Rep2	1h_Rep2_1.fq.gz;1h_Rep2_2.fq.gz	SAMN44567850	SRR31258970
Light 1h_Rep3	Leaf	Dark-to-light	1 h	500 μmol·m⁻²·s⁻¹	Rep3	1h_Rep3_1.fq.gz;1h_Rep3_2.fq.gz	SAMN44567851	SRR31258969
Light 6h_Rep1	Leaf	Dark-to-light	6 h	500 μmol·m⁻²·s⁻¹	Rep1	6h_Rep1_1.fq.gz;6h_Rep1_2.fq.gz	SAMN44567852	SRR31258968
Light 6h_Rep2	Leaf	Dark-to-light	6 h	500 μmol·m⁻²·s⁻¹	Rep2	6h_Rep2_1.fq.gz;6h_Rep2_2.fq.gz	SAMN44567853	SRR31258967
Light 6h_Rep3	Leaf	Dark-to-light	6 h	500 μmol·m⁻²·s⁻¹	Rep3	6h_Rep3_1.fq.gz;6h_Rep3_2.fq.gz	SAMN44567854	SRR31258966
Light 12h_Rep1	Leaf	Dark-to-light	12 h	500 μmol·m⁻²·s⁻¹	Rep1	12h_Rep1_1.fq.gz;12h_Rep1_2.fq.gz	SAMN44567855	SRR31258965
Light 12h_Rep2	Leaf	Dark-to-light	12 h	500 μmol·m⁻²·s⁻¹	Rep2	12h_Rep2_1.fq.gz;12h_Rep2_2.fq.gz	SAMN44567856	SRR31258977
Light 12h_Rep3	Leaf	Dark-to-light	12 h	500 μmol·m⁻²·s⁻¹	Rep3	12h_Rep3_1.fq.gz;12h_Rep3_2.fq.gz	SAMN44567857	SRR31258976
Light 48h_Rep1	Leaf	Dark-to-light	48 h	500 μmol·m⁻²·s⁻¹	Rep1	48h_Rep1_1.fq.gz;48h_Rep1_2.fq.gz	SAMN44567858	SRR31258975
Light 48h_Rep2	Leaf	Dark-to-light	48 h	500 μmol·m⁻²·s⁻¹	Rep2	48h_Rep2_1.fq.gz;48h_Rep2_2.fq.gz	SAMN44567859	SRR31258974
Light 48h_Rep3	Leaf	Dark-to-light	48 h	500 μmol·m⁻²·s⁻¹	Rep3	48h_Rep3_1.fq.gz;48h_Rep3_2.fq.gz	SAMN44567860	SRR31258973
