# Supplementary material for: Genome-Wide Characterization and Light-Responsive Expression Patterns of B-Box Transcription Factors in Artemisia argyi
Source: Plants (Basel). 2026 Jun 28;15(13):2003. doi: 10.3390/plants15132003 (PMC13363855; doi:10.3390/plants15132003)
Supplement: Supplementary file 1 [file plants-15-02003-s001.zip › Supplementary table_S12_revised.xlsx]

## Sheet: Sheet1
Table S12. Summary of RT-qPCR primer pairs and their specificity validation using TBtools in silico PCR against the A. argyi genome.
No.	Homologo	Primers	Valid amplicons	Forward/Reverse Primer Name	Forward/Reverse Primer Sequence	Primer Tm (℃）	Product Tm (℃）	Product Length	Penalty	Location	Amplicon Sequence
P1	AarBBX38/36/33	AarBBX38_1_F...AarBBX38_1_R	3	AarBBX38_1_F	GGAAGCATGGGTGGCTCA	60.43～	85.8	105	0.41	AY210664-RA:852-956	GGAAGCATGGGTGGCTCATTTTCACCTGAAACAATGGGAATTTGGGTTCCACAAGCGCCACCACCCGCGGCTCCTCCTCCAACGTTAGCACCACCACAAGCATGG
		AarBBX38_1_F...AarBBX38_1_R	3	AarBBX38_1_R	CCATGCTTGTGGTGGTGC	59.67～	85.8	105	0.41	AY210664-RA:852-956	-
		AarBBX38_1_F...AarBBX38_1_R	3	AarBBX38_1_F	GGAAGCATGGGTGGCTCA	60.43～	85.8	105	4.53	AY154828-RA:718-822	GGAAGCATGGGTGGCTCATTTTCACCTGAAACAATGGGAATTTGGGTTCCACAAGCGCCACCACCCGCGGCTCCTCCTCCAATGCTAGCACCACCACAAGCATTG
		AarBBX38_1_F...AarBBX38_1_R	3	AarBBX38_1_R	CCATGCTTGTGGTGGTGC	55.31～	85.8	105	4.53	AY154828-RA:718-822	-
		AarBBX38_1_F...AarBBX38_1_R	3	AarBBX38_1_F	GGAAGCATGGGTGGCTCA	60.43～	85.8	105	4.53	AY204024-RA:613-717	GGAAGCATGGGTGGCTCATTTTCACCTGAAACAATGGGAATTTGGGTTCCACAAGCGCCACCACCCGCGGCTCCTCCTCCAACGCTAGCACCACCACAAGCATTG
		AarBBX38_1_F...AarBBX38_1_R	3	AarBBX38_1_R	CCATGCTTGTGGTGGTGC	55.31～	85.8	105	4.53	AY204024-RA:613-717	-
P2	AarBBX30	AarBBX30_1_F...AarBBX30_1_R	1	AarBBX30_1_F	GGAAGCATGGACGGCTCA	60.51～	85.3	96	0.34	AY147989-RA:785-880	GGAAGCATGGACGGCTCATTTTCATCTGAAACAATGGGAATTTGGGTTCCACAAGCGCCACCACCCGCGGCTCCTCCTCCAACGCTAGCACCACCA
		AarBBX30_1_F...AarBBX30_1_R	1	AarBBX30_1_R	TGGTGGTGCTAGCGTTGG	59.89～	85.3	96	0.34	AY147989-RA:785-880	-
P3	AarBBX75/58/103/69/63	AarBBX75_1_F...AarBBX75_1_R	6	AarBBX75_1_F	CGCCCGAATTGATGGGGA	60.59～	85.4	93	0.35	AY028536-RA:906-998	CGCCCGAATTGATGGGGATGTGGGTCCCACAAGCGCCAACGCCACTGGTTCCACCGTCAAGGTACTCTCATATGGCACAACAAGTTGACCCCG
		AarBBX75_1_F...AarBBX75_1_R	6	AarBBX75_1_R	CGGGGTCAACTTGTTGTGC	59.94～	85.4	93	0.35	AY028536-RA:906-998	-
		AarBBX75_1_F...AarBBX75_1_R	6	AarBBX75_1_F	CGCCCGAATTGATGGGGA	60.59～	85.4	93	0.35	AY036161-RA:900-992	CGCCCGAATTGATGGGGATGTGGGTCCCACAAGCGCCAACGCCACTGGTTCCACCGTCAAGGTACTCTCATATGGCACAACAAGTTGACCCCG
		AarBBX75_1_F...AarBBX75_1_R	6	AarBBX75_1_R	CGGGGTCAACTTGTTGTGC	59.94～	85.4	93	0.35	AY036161-RA:900-992	-
		AarBBX75_1_F...AarBBX75_1_R	6	AarBBX75_1_F	CGCCCGAATTGATGGGGA	60.59～	85.4	93	0.35	AY043335-RA:910-1002	CGCCCGAATTGATGGGGATGTGGGTCCCACAAGCGCCAACGCCACTGGTTCCACCGTCAAGGTACTCTCATATGGCACAACAAGTTGACCCCG
		AarBBX75_1_F...AarBBX75_1_R	6	AarBBX75_1_R	CGGGGTCAACTTGTTGTGC	59.94～	85.4	93	0.35	AY043335-RA:910-1002	-
		AarBBX75_1_F...AarBBX75_1_R	6	AarBBX75_1_F	CGCCCGAATTGATGGGGA	60.59～	85.4	93	0.35	AY050508-RA:901-993	CGCCCGAATTGATGGGGATGTGGGTTCCACAAGCGCCAACGCCACTGGTTCCACCGTCAAGGTACTCTCATATGGCACAACAAGTTGACCCCG
		AarBBX75_1_F...AarBBX75_1_R	6	AarBBX75_1_R	CGGGGTCAACTTGTTGTGC	59.94～	85.4	93	0.35	AY050508-RA:901-993	-
		AarBBX75_1_F...AarBBX75_1_R	6	AarBBX75_1_F	CGCCCGAATTGATGGGGA	60.59～	85.4	93	0.35	AY297811-RA:910-1002	CGCCCGAATTGATGGGGATGTGGGTCCCACAAGCGCCAACGCCACTGGTTCCACCGTCAAGGTACTCTCATATGGCACAACAAGTTGACCCCG
		AarBBX75_1_F...AarBBX75_1_R	6	AarBBX75_1_R	CGGGGTCAACTTGTTGTGC	59.94～	85.4	93	0.35	AY297811-RA:910-1002	-
		AarBBX75_1_F...AarBBX75_1_R	6	AarBBX75_1_F	CGCCCGAATTGATGGGGA	60.59～	85.4	93	0.35	AY287632-RA:906-998	CGCCCGAATTGATGGGGATGTGGGTCCCACAAGCGCCAACGCCACTGGTTCCACCGTCAAGGTACTCTCATATGGCACAACAAGTTGACCCCG
		AarBBX75_1_F...AarBBX75_1_R	6	AarBBX75_1_R	CGGGGTCAACTTGTTGTGC	59.94～	85.4	93	0.35	AY287632-RA:906-998	-
P4	AarBBX86/93/98/82	AarBBX86_1_F...AarBBX86_1_R	4	AarBBX86_1_F	TGTGATCGGCGTGTCCAC	60.28～	82.4	142	0.46	AY170426-RA:190-331	TGTGATCGGCGTGTCCACCATGCCAACAAACTCGCGAACAAACATCCTCGTTTTGTCCTTAATGATTCATCCGATCAACCTCCTCGTTGCGATATTTGTCAGGATAAAAGAGCATTTTTGTTTTGCAAAGAAGACAGGGCGA
		AarBBX86_1_F...AarBBX86_1_R	4	AarBBX86_1_R	TCGCCCTGTCTTCTTTGCA	59.47～	82.4	142	0.46	AY170426-RA:190-331	-
		AarBBX86_1_F...AarBBX86_1_R	4	AarBBX86_1_F	TGTGATCGGCGTGTCCAC	56.26～	82.4	142	3.65	AY164044-RA:82-223	TGTGACCGGCGTGTCCACCATGCCAACAAACTCGCGAACAAACATCCTCGTTTTGTCCTTAATGATTCATCCGATCAACCTCCTCGTTGCGATATTTGTCAGGATAAAAGAGCATTTTTGTTTTGCAAAGAAGACAGGGCGA
		AarBBX86_1_F...AarBBX86_1_R	4	AarBBX86_1_R	TCGCCCTGTCTTCTTTGCA	59.47～	82.4	142	3.65	AY164044-RA:82-223	-
		AarBBX86_1_F...AarBBX86_1_R	4	AarBBX86_1_F	TGTGATCGGCGTGTCCAC	56.26～	82.4	142	3.65	AY010550-RA:82-223	TGTGACCGGCGTGTCCACCATGCCAACAAACTCGCGAACAAACATCCTCGTTTTGTCCTTAATGATTCATCCGATCAACCTCCTCGTTGCGATATTTGTCAGGATAAAAGAGCATTTTTGTTTTGCAAAGAAGACAGGGCGA
		AarBBX86_1_F...AarBBX86_1_R	4	AarBBX86_1_R	TCGCCCTGTCTTCTTTGCA	59.47～	82.4	142	3.65	AY010550-RA:82-223	-
		AarBBX86_1_F...AarBBX86_1_R	4	AarBBX86_1_F	TGTGATCGGCGTGTCCAC	56.26～	82.4	142	3.65	AY023877-RA:82-223	TGTGACCGGCGTGTCCACCATGCCAACAAACTCGCGAACAAACATCCTCGTTTTGTCCTTAATGATTCATCCGATCAACCTCCTCGTTGCGATATTTGTCAGGATAAAAGAGCATTTTTGTTTTGCAAAGAAGACAGGGCGA
		AarBBX86_1_F...AarBBX86_1_R	4	AarBBX86_1_R	TCGCCCTGTCTTCTTTGCA	59.47～	82.4	142	3.65	AY023877-RA:82-223	-
P5	AarBBX9/14/104/5/101	AarBBX9_1_F...AarBBX9_1_R	5	AarBBX9_1_F	GCATCGCTTTGTTCCGCT	59.05～	81.4	115	1.05	AY109932-RA:260-374	GCATCGCTTTGTTCCGCTTGTGACCATCGTGTACATCATGCTAATAAACTTGCTAACAAACATCCGCGATTTTCCCTCATGAATCCTTCTTTTAAAGACTCCCCTCGCTGCGATA
		AarBBX9_1_F...AarBBX9_1_R	5	AarBBX9_1_R	TATCGCAGCGAGGGGAGT	61.39～	81.4	115	1.05	AY109932-RA:260-374	-
		AarBBX9_1_F...AarBBX9_1_R	5	AarBBX9_1_F	GCATCGCTTTGTTCCGCT	59.05～	81.4	115	1.05	AY125016-RA:261-375	GCATCGCTTTGTTCCGCTTGTGACCATCGTGTACATCATGCTAATAAACTTGCTAACAAACATCCGCGATTTTCCCTCATGAATCCTTCTTTTAAAGACTCCCCTCGCTGCGATA
		AarBBX9_1_F...AarBBX9_1_R	5	AarBBX9_1_R	TATCGCAGCGAGGGGAGT	61.39～	81.4	115	1.05	AY125016-RA:261-375	-
		AarBBX9_1_F...AarBBX9_1_R	5	AarBBX9_1_F	GCATCGCTTTGTTCCGCT	59.05～	81.4	115	1.05	AY139522-RA:259-373	GCATCGCTTTGTTCCGCTTGTGACCATCGTGTACATCATGCTAATAAACTTGCTAACAAACATCCGCGATTTTCCCTCATGAATCCTTCTTTTAAAGACTCCCCTCGCTGCGATA
		AarBBX9_1_F...AarBBX9_1_R	5	AarBBX9_1_R	TATCGCAGCGAGGGGAGT	61.39～	81.4	115	1.05	AY139522-RA:259-373	-
		AarBBX9_1_F...AarBBX9_1_R	5	AarBBX9_1_F	GCATCGCTTTGTTCCGCT	59.05～	81.4	115	1.05	AY288887-RA:259-373	GCATCGCTTTGTTCCGCTTGTGACCATCGTGTACATCATGCTAATAAACTTGCTAACAAACATCCGCGATTTTCCCTCATGAATCCTTCTTTTAAAGACTCCCCTCGCTGCGATA
		AarBBX9_1_F...AarBBX9_1_R	5	AarBBX9_1_R	TATCGCAGCGAGGGGAGT	61.39～	81.4	115	1.05	AY288887-RA:259-373	-
		AarBBX9_1_F...AarBBX9_1_R	5	AarBBX9_1_F	GCATCGCTTTGTTCCGCT	59.05～	81.4	115	1.05	AY268066-RA:259-373	GCATCGCTTTGTTCCGCTTGTGACCATCGTGTACATCATGCTAATAAACTTGCTAACAAACATCCGCGATTTTCCCTCATGAATCCTTCTTTTAAAGACTCCCCTCGCTGCGATA
		AarBBX9_1_F...AarBBX9_1_R	5	AarBBX9_1_R	TATCGCAGCGAGGGGAGT	61.39～	81.4	115	1.05	AY268066-RA:259-373	-
P6	AarBBX24/26/28/22	AarBBX24_1_F...AarBBX24_1_R	4	AarBBX24_1_F	GCCAACCACCAGCGTTTC	60.27～	84.9	98	0.45	AY070982-RA:701-798	GCCAACCACCAGCGTTTCTTAGCCACTGGGATCCGTGTGGCTCTTAGTTCCAGTTCCACCCAAGAGCCCGAAAAGAACCAACAAGAGCCACCACCACC
		AarBBX24_1_F...AarBBX24_1_R	4	AarBBX24_1_R	GGTGGTGGTGGCTCTTGT	59.40～	84.9	98	0.45	AY070982-RA:701-798	-
		AarBBX24_1_F...AarBBX24_1_R	4	AarBBX24_1_F	GCCAACCACCAGCGTTTC	60.27～	84.9	98	0.45	AY078955-RA:690-787	GCCAACCACCAGCGTTTCTTAGCCACTGGGATTCGTGTGGCTCTTAGTTCCAGTTCCACCCAAGAGCCCGAAAAGAACCAACAAGAGCCACCACCACC
		AarBBX24_1_F...AarBBX24_1_R	4	AarBBX24_1_R	GGTGGTGGTGGCTCTTGT	59.40～	84.9	98	0.45	AY078955-RA:690-787	-
		AarBBX24_1_F...AarBBX24_1_R	4	AarBBX24_1_F	GCCAACCACCAGCGTTTC	60.27～	84.9	98	0.45	AY116912-RA:277-374	GCCAACCACCAGCGTTTCTTAGCCACTGGGATTCGTGTGGCTCTTAGTTCCAGTTCCACCCAAGAGCCCGAAAAGAACCAACAAGAGCCACCACCACC
		AarBBX24_1_F...AarBBX24_1_R	4	AarBBX24_1_R	GGTGGTGGTGGCTCTTGT	59.40～	84.9	98	0.45	AY116912-RA:277-374	-
		AarBBX24_1_F...AarBBX24_1_R	4	AarBBX24_1_F	GCCAACCACCAGCGTTTC	53.85～	84.9	98	5.76	AY094226-RA:680-777	GCGAACCACCAGCGTTTCTTAGCCACTGGGATCCGTGTGGCTCTTAGTTCCAGTTCCACCCAAGAGCCCGAAAAGAACCAACAAGAGCCACCACCACC
		AarBBX24_1_F...AarBBX24_1_R	4	AarBBX24_1_R	GGTGGTGGTGGCTCTTGT	59.40～	84.9	98	5.76	AY094226-RA:680-777	-
P7	AarBBX94/99/83/87	AarBBX94_1_F...AarBBX94_1_R	4	AarBBX94_1_F	GGGAGACTCGGACTGTTCC	59.50～	81.6	104	0.33	AY010579-RA:884-987	GGGAGACTCGGACTGTTCCTTAATTCTAAGAGCAATGGAGGTTGAATTAGATTCGGAGGATTGTTTGGGTCAAGTTCCTGATTCATCTTGGTCGGTCCCAGACA
		AarBBX94_1_F...AarBBX94_1_R	4	AarBBX94_1_R	TGTCTGGGACCGACCAAGA	60.07～	81.6	104	0.33	AY010579-RA:884-987	-
		AarBBX94_1_F...AarBBX94_1_R	4	AarBBX94_1_F	GGGAGACTCGGACTGTTCC	57.73～	81.6	104	1.82	AY023907-RA:892-995	GGGAGACTCGGGCTGTTCCTCAATTCTAGGAGCATTTGAGGTTGAATTAGATTCGGAGGATTGTTTGGGTCAAGTTCCTGATTCATCTTGGTCGGTCCCAGACA
		AarBBX94_1_F...AarBBX94_1_R	4	AarBBX94_1_R	TGTCTGGGACCGACCAAGA	60.07～	81.6	104	1.82	AY023907-RA:892-995	-
		AarBBX94_1_F...AarBBX94_1_R	4	AarBBX94_1_F	GGGAGACTCGGACTGTTCC	57.73～	81.6	104	2.48	AY164074-RA:615-718	GGGAGACTCGGGCTGTTCCTTAATTCTAAGATCATTTGAGGTTGAATTAGATTCGGACGATTGTTTGGGTCAAGTTCCTGATTCATCTTGGTCGGTCCCAGAAA
		AarBBX94_1_F...AarBBX94_1_R	4	AarBBX94_1_R	TGTCTGGGACCGACCAAGA	57.54～	81.6	104	2.48	AY164074-RA:615-718	-
		AarBBX94_1_F...AarBBX94_1_R	4	AarBBX94_1_F	GGGAGACTCGGACTGTTCC	57.73～	81.6	104	2.48	AY170453-RA:892-995	GGGAGACTCGGGCTGTTCCTCAATTCTAAGAGCATTTGAGGTTGAATTAGATTCGGACGATTGTTTGGGTCAAGTTCCTGATTCATCTTGGTCGGTCCCAGAAA
		AarBBX94_1_F...AarBBX94_1_R	4	AarBBX94_1_R	TGTCTGGGACCGACCAAGA	57.54～	81.6	104	2.48	AY170453-RA:892-995	-
P8	AarBBX11/16/6/2	AarBBX11_2_F...AarBBX11_2_R	4	AarBBX11_2_F	ACGTATGTGTGACGGCGG	61.87～	85.4	129	1.2	AY125431-RA:323-451	ACGTATGTGTGACGGCGGAAGCGACGGTGTTATGCTGCGCTGATGAGGCGGCGCTTTGCCGGAGCTGTGATGTTAAGATACATGCTGCTAATAAGCTCGCTAGTAAACATCAGCGCGTTCTTCTCACCA
		AarBBX11_2_F...AarBBX11_2_R	4	AarBBX11_2_R	TGGTGAGAAGAACGCGCT	59.18～	85.4	129	1.2	AY125431-RA:323-451	-
		AarBBX11_2_F...AarBBX11_2_R	4	AarBBX11_2_F	ACGTATGTGTGACGGCGG	55.85～	85.4	129	3.99	AY056461-RA:315-443	ACGTATGTGAGACGGCGGAGGCGACGGTGTTATGCTGCGCTGATGAGGCGGCGCTTTGCCGGAGCTGTGATGTTAAGATACATGCTGCTAATAAGCTCGCTAGTAAACATCAGCGCGTTCTTCTCACCA
		AarBBX11_2_F...AarBBX11_2_R	4	AarBBX11_2_R	TGGTGAGAAGAACGCGCT	59.18～	85.4	129	3.99	AY056461-RA:315-443	-
		AarBBX11_2_F...AarBBX11_2_R	4	AarBBX11_2_F	ACGTATGTGTGACGGCGG	55.85～	85.4	129	3.99	AY110327-RA:17-145	ACGTATGTGAGACGGCGGAGGCGACGGTGTTATGCTGCGCTGATGAGGCGGCGCTTTGCCGGAGCTGTGATGTTAAGATACATGCTGCTAATAAGCTCGCTAGTAAACATCAGCGCGTTCTTCTCACCA
		AarBBX11_2_F...AarBBX11_2_R	4	AarBBX11_2_R	TGGTGAGAAGAACGCGCT	59.18～	85.4	129	3.99	AY110327-RA:17-145	-
		AarBBX11_2_F...AarBBX11_2_R	4	AarBBX11_2_F	ACGTATGTGTGACGGCGG	55.85～	85.4	129	3.99	AY139939-RA:310-438	ACGTATGTGAGACGGCGGAGGCGACGGTGTTATGCTGCGCTGATGAGGCGGCGCTTTGCCGGAGCTGTGATGTTAAGATACATGCTGCTAATAAGCTCGCTAGTAAACATCAGCGCGTTCTTCTCACCA
		AarBBX11_2_F...AarBBX11_2_R	4	AarBBX11_2_R	TGGTGAGAAGAACGCGCT	59.18～	85.4	129	3.99	AY139939-RA:310-438	-
P9	AarBBX61/67/79/73	AarBBX61_1_F...AarBBX61_1_R	4	AarBBX61_1_F	CCGGATGCATCTTGGGCA	60.04～	86.2	91	0.15	AY032366-RA:949-1039	CCGGATGCATCTTGGGCAGTCCCGGAGATCCCTTCCCCACCTACTGCATCAGGACTCTCCTGGCCAAAAACTCGCCCACATCAACACGGGA
		AarBBX61_1_F...AarBBX61_1_R	4	AarBBX61_1_R	TCCCGTGTTGATGTGGGC	59.88～	86.2	91	0.15	AY032366-RA:949-1039	-
		AarBBX61_1_F...AarBBX61_1_R	4	AarBBX61_1_F	CCGGATGCATCTTGGGCA	60.04～	86.2	91	0.15	AY039325-RA:954-1044	CCGGATGCATCTTGGGCAGTCCCGGAGATCCCTTCCCCACCTACTGCATCAGGACTCTCCTGGCCAAAAACTCGCCCACATCAACACGGGA
		AarBBX61_1_F...AarBBX61_1_R	4	AarBBX61_1_R	TCCCGTGTTGATGTGGGC	59.88～	86.2	91	0.15	AY039325-RA:954-1044	-
		AarBBX61_1_F...AarBBX61_1_R	4	AarBBX61_1_F	CCGGATGCATCTTGGGCA	60.04～	86.2	91	0.15	AY046523-RA:923-1013	CCGGATGCATCTTGGGCAGTCCCGGAGATCCCTTCCCCACCTACTGCATCAGGACTCTCCTGGCCAAAAACTCGCCCACATCAACACGGGA
		AarBBX61_1_F...AarBBX61_1_R	4	AarBBX61_1_R	TCCCGTGTTGATGTGGGC	59.88～	86.2	91	0.15	AY046523-RA:923-1013	-
		AarBBX61_1_F...AarBBX61_1_R	4	AarBBX61_1_F	CCGGATGCATCTTGGGCA	48.83～	86.2	91	11.24	AY053634-RA:924-1014	CCAGATGCATCTTGGGCAGTTCCGGAGATCCCTTCCCCACCTACTGCATCAGGACTCTCCTGGCCAAAAACTCGCCCACATCAACACGGGA
		AarBBX61_1_F...AarBBX61_1_R	4	AarBBX61_1_R	TCCCGTGTTGATGTGGGC	59.88～	86.2	91	11.24	AY053634-RA:924-1014	-
P10	AarBBX32/35/37/109	AarBBX35_1_F...AarBBX35_1_R	4	AarBBX35_1_F	CGGCTTCGCTTTGGTTGG	60.64～	83.6	150	0.7	AY160002-RA:479-628	CGGCTTCGCTTTGGTTGGGACTCTTAAGATTCACAAACAACAACTACAACAGGACCAGAATGAGCACCTTACTAAAGAGGCTTGAGGAAATCTCCGGGGTACCCGCTAAATCCATAGTTATCGCACAATCAAAACTTGCCGCTACGTCGA
		AarBBX35_1_F...AarBBX35_1_R	4	AarBBX35_1_R	TCGACGTAGCGGCAAGTT	59.27～	83.6	150	0.7	AY160002-RA:479-628	-
		AarBBX35_1_F...AarBBX35_1_R	4	AarBBX35_1_F	CGGCTTCGCTTTGGTTGG	60.64～	83.6	150	0.7	AY208909-RA:482-631	CGGCTTCGCTTTGGTTGGGACTCTTAAGATTCACAAACAACAACTACAACAGGACCAGAATGAGCATCTTACTAAAGAGGCTTGAGGACATCTCCGGGGTACCCGCTAAATCCATAGTTATCGCACAATCAAAACTTGCCGCTACGTCGA
		AarBBX35_1_F...AarBBX35_1_R	4	AarBBX35_1_R	TCGACGTAGCGGCAAGTT	59.27～	83.6	150	0.7	AY208909-RA:482-631	-
		AarBBX35_1_F...AarBBX35_1_R	4	AarBBX35_1_F	CGGCTTCGCTTTGGTTGG	56.99～	83.6	150	2.67	AY258987-RA:476-625	CGGCTTCGCTTTGGTTCGGACTCTTAAGATTCACAAACAACAACTACAACAGGACCAGAATGAGCATCTTACTAAAGAGGCTTGAGGACATCTCCGGGGTACCCGCTAAATCCATAGTTATCGCACAATCAAAACTTGCCGCTACGTCGA
		AarBBX35_1_F...AarBBX35_1_R	4	AarBBX35_1_R	TCGACGTAGCGGCAAGTT	59.27～	83.6	150	2.67	AY258987-RA:476-625	-
		AarBBX35_1_F...AarBBX35_1_R	4	AarBBX35_1_F	CGGCTTCGCTTTGGTTGG	51.23～	83.6	150	8.43	AY152939-RA:479-628	CTGCTTCGCTTTGGTTGGGACTCTTAAGATTCACAAACAACAACTACAACAGGACCAGAATGAGCACCTTATTAAAGAGGCTTGAGGAAATCTCCGGGGTACCCGCTAAATCCATAGTTATCGCACAATCAAAACTTGCCGCTACGTCGA
		AarBBX35_1_F...AarBBX35_1_R	4	AarBBX35_1_R	TCGACGTAGCGGCAAGTT	59.27～	83.6	150	8.43	AY152939-RA:479-628	-
P11	AarBBX4/8/13/18	AarBBX8_1_F...AarBBX8_1_R	4	AarBBX8_1_F	GCTAACCAGTTGGCGGGT	60.58～	88.2	140	0.23	AY114956-RA:345-484	GCTAACCAGTTGGCGGGTAGGCATGAGAGGGTCCTTCTTGAGACTGGTTCCTCTAAGCTCTTTGGCTCAGGCACAGTTTCGCCTGAACCAACTTGGCACAAGGGGCTCACACGTCGGGCACGTACCCCACGACCGAGGAG
		AarBBX8_1_F...AarBBX8_1_R	4	AarBBX8_1_R	CTCCTCGGTCGTGGGGTA	60.36～	88.2	140	0.23	AY114956-RA:345-484	-
		AarBBX8_1_F...AarBBX8_1_R	4	AarBBX8_1_F	GCTAACCAGTTGGCGGGT	60.58～	88.2	140	0.23	AY130051-RA:345-484	GCTAACCAGTTGGCGGGTAGGCATGAGAGGGTCCTTCTTGAGACTGGTTCCTCTAAGCTCTTTGGCTCAGGCGCAGTTTCGCCTGAACCAACTTGGCACAAAGGGCTCACACGTAGGGCACGTACCCCACGACCGAGGAG
		AarBBX8_1_F...AarBBX8_1_R	4	AarBBX8_1_R	CTCCTCGGTCGTGGGGTA	60.36～	88.2	140	0.23	AY130051-RA:345-484	-
		AarBBX8_1_F...AarBBX8_1_R	4	AarBBX8_1_F	GCTAACCAGTTGGCGGGT	60.58～	88.2	140	5.83	AY061276-RA:341-480	GCTAACCAGTTGGCGGGTAGGCATGAGAGGGTCCTTCTTGAGACTGGTTCCTCTAAGCTCTTTGGCTCAGGCGCAGTTTCGCCTGAACCAACTTGGCACAAAGGGCTCACTCGTCGGGCACGTACCTCACGACCGAGGAG
		AarBBX8_1_F...AarBBX8_1_R	4	AarBBX8_1_R	CTCCTCGGTCGTGGGGTA	54.52～	88.2	140	5.83	AY061276-RA:341-480	-
		AarBBX8_1_F...AarBBX8_1_R	4	AarBBX8_1_F	GCTAACCAGTTGGCGGGT	60.58～	88.2	140	10.48	AY144508-RA:345-484	GCTAACCAGTTGGCGGGTAGGCATGAGAGGGTCCTTCTTGAGACTGGTTCCTCTAAGCTCTTTGGCTCAGGCGCAGTTTCGCCTGAACCAACTTGGCACAAAGGGCTCACACGTCGGGCACGTACCCCACGACCAAGGAG
		AarBBX8_1_F...AarBBX8_1_R	4	AarBBX8_1_R	CTCCTCGGTCGTGGGGTA	49.87～	88.2	140	10.48	AY144508-RA:345-484	-
P12	AarBBX12/17/112	AarBBX17_1_F...AarBBX17_1_R	6	AarBBX17_1_F	TTGGCTTCGCGATTCCGT	59.97～	82.5	112	0.15	AY058893-RA:622-733	TTGGCTTCGCGATTCCGTCACATGTTTTACTTGAACCTGAATATAGAGACCGGGTTGTTTCGATACAAACAACAACGGGTCCAGTTATGACGATTCCACCTCTAGGGCCACC
		AarBBX17_1_F...AarBBX17_1_R	6	AarBBX17_1_R	GGTGGCCCTAGAGGTGGA	59.87～	82.5	112	0.15	AY058893-RA:622-733	-
		AarBBX17_1_F...AarBBX17_1_R	6	AarBBX17_1_F	TTGGCTTCGCGATTCCGT	59.97～	82.5	112	0.15	AY112754-RA:609-720	TTGGCTTCGCGATTCCGTCACATGTTTTACTTGAACCTGAATATAGAGACCGGGTTGTTTCGATACAAACAACAACGGGTCCAGTTATGACGATTCCACCTCTAGGGCCACC
		AarBBX17_1_F...AarBBX17_1_R	6	AarBBX17_1_R	GGTGGCCCTAGAGGTGGA	59.87～	82.5	112	0.15	AY112754-RA:609-720	-
		AarBBX17_1_F...AarBBX17_1_R	6	AarBBX17_1_F	TTGGCTTCGCGATTCCGT	59.97～	82.5	112	0.15	AY127796-RA:610-721	TTGGCTTCGCGATTCCGTCACATGTTTTACTTGAACCTGAATATAGAGACCGGGTTGTTTCGATACAAACAACAACGGGTCCAGTTATGACGATTCCACCTCTAGGGCCACC
		AarBBX17_1_F...AarBBX17_1_R	6	AarBBX17_1_R	GGTGGCCCTAGAGGTGGA	59.87～	82.5	112	0.15	AY127796-RA:610-721	-
		AarBBX17_1_F...AarBBX17_1_R	6	AarBBX17_1_F	TTGGCTTCGCGATTCCGT	59.97～	82.5	112	0.15	AY142199-RA:611-722	TTGGCTTCGCGATTCCGTCACATGTTTTACTTGAACCTGAATATAGAGACCGGGTTGTTTCGATACAAACAACAACGGGTCCACTTATGACGATTCCACCTCTAGGGCCACC
		AarBBX17_1_F...AarBBX17_1_R	6	AarBBX17_1_R	GGTGGCCCTAGAGGTGGA	59.87～	82.5	112	0.15	AY142199-RA:611-722	-
		AarBBX17_1_F...AarBBX17_1_R	6	AarBBX17_1_F	TTGGCTTCGCGATTCCGT	59.97～	82.5	112	0.15	AY286298-RA:610-721	TTGGCTTCGCGATTCCGTCACATGTTTTACTTGAACCTGAATATAGAGACCGGGTTGTTTCGATACAAACAACAACGGGTCCAGTTATGACGATTCCACCTCTAGGGCCACC
		AarBBX17_1_F...AarBBX17_1_R	6	AarBBX17_1_R	GGTGGCCCTAGAGGTGGA	59.87～	82.5	112	0.15	AY286298-RA:610-721	-
		AarBBX17_1_F...AarBBX17_1_R	6	AarBBX17_1_F	TTGGCTTCGCGATTCCGT	59.97～	82.5	112	0.15	AY297907-RA:609-720	TTGGCTTCGCGATTCCGTCACATGTTTTACTTGAACCTGAATATAGAGACCGGGTTGTTTCGATACAAACAACAACGGGTCCAGTTATGACGATTCCACCTCTAGGGCCACC
		AarBBX17_1_F...AarBBX17_1_R	6	AarBBX17_1_R	GGTGGCCCTAGAGGTGGA	59.87～	82.5	112	0.15	AY297907-RA:609-720	-
P13	AarBBX84/88/95/100	AarBBX84_2_F...AarBBX84_2_R	4	AarBBX84_2_F	CACAATCACACGCGCCAC	60.86～	86.7	138	0.4	AY164940-RA:257-394	CACAATCACACGCGCCACGAGCGTGTCTGGATGTGTGAGGTGTGTGAGCAAGCACCTGCTAGCGTGACGTGTAAGGCTGATGCTGCAGCCTTATGCGTCACGTGTGACAGAGATATACATTCGGCGAACCCACTTTCC
		AarBBX84_2_F...AarBBX84_2_R	4	AarBBX84_2_R	GGAAAGTGGGTTCGCCGA	60.20～	86.7	138	0.4	AY164940-RA:257-394	-
		AarBBX84_2_F...AarBBX84_2_R	4	AarBBX84_2_F	CACAATCACACGCGCCAC	56.99～	86.7	138	3.26	AY171570-RA:257-394	CACAGTCACACGCGCCACGAGCGTGTCTGGATGTGTGAGGTGTGTGAGCAAGCACCTGCTAGCGTGACGTGTAAGGCTGATGCTGCAGCCTTATGCGTCACGTGTGACAGAGATATACACTCGGCGAACCCACTTTCC
		AarBBX84_2_F...AarBBX84_2_R	4	AarBBX84_2_R	GGAAAGTGGGTTCGCCGA	60.20～	86.7	138	3.26	AY171570-RA:257-394	-
		AarBBX84_2_F...AarBBX84_2_R	4	AarBBX84_2_F	CACAATCACACGCGCCAC	56.99～	86.7	138	3.26	AY024849-RA:154-291	CACAGTCACACGCGCCACGAGCGTGTCTGGATGTGTGAGGTGTGTGAGCAAGCACCTGCTAGCGTGACGTGTAAGGCTGATGCTGCAGCCTTATGCATCACGTGTGACAGAGATATACACTCGGCGAACCCACTTTCC
		AarBBX84_2_F...AarBBX84_2_R	4	AarBBX84_2_R	GGAAAGTGGGTTCGCCGA	60.20～	86.7	138	3.26	AY024849-RA:154-291	-
		AarBBX84_2_F...AarBBX84_2_R	4	AarBBX84_2_F	CACAATCACACGCGCCAC	60.86～	86.7	138	5.89	AY011510-RA:257-394	CACAATCACACGCGCCACGAGCGTGTCTGGATGTGTGAGGTGTGTGAGCAAGCACCTGCTAGCGTGACGTGTAAGGCTGATGCTGCAGCCTTATGCGTCACGTGCGACAGAGATATACATTCGGCGAACCCACTATCC
		AarBBX84_2_F...AarBBX84_2_R	4	AarBBX84_2_R	GGAAAGTGGGTTCGCCGA	54.52～	86.7	138	5.89	AY011510-RA:257-394	-
P14	AarBBX61/67/73/79	AarBBX61_1_F...AarBBX61_1_R	4	AarBBX61_1_F	CCGGATGCATCTTGGGCA	60.04～	86.2	91	0.15	AY032366-RA:949-1039	CCGGATGCATCTTGGGCAGTCCCGGAGATCCCTTCCCCACCTACTGCATCAGGACTCTCCTGGCCAAAAACTCGCCCACATCAACACGGGA
		AarBBX61_1_F...AarBBX61_1_R	4	AarBBX61_1_R	TCCCGTGTTGATGTGGGC	59.88～	86.2	91	0.15	AY032366-RA:949-1039	-
		AarBBX61_1_F...AarBBX61_1_R	4	AarBBX61_1_F	CCGGATGCATCTTGGGCA	60.04～	86.2	91	0.15	AY039325-RA:954-1044	CCGGATGCATCTTGGGCAGTCCCGGAGATCCCTTCCCCACCTACTGCATCAGGACTCTCCTGGCCAAAAACTCGCCCACATCAACACGGGA
		AarBBX61_1_F...AarBBX61_1_R	4	AarBBX61_1_R	TCCCGTGTTGATGTGGGC	59.88～	86.2	91	0.15	AY039325-RA:954-1044	-
		AarBBX61_1_F...AarBBX61_1_R	4	AarBBX61_1_F	CCGGATGCATCTTGGGCA	60.04～	86.2	91	0.15	AY046523-RA:923-1013	CCGGATGCATCTTGGGCAGTCCCGGAGATCCCTTCCCCACCTACTGCATCAGGACTCTCCTGGCCAAAAACTCGCCCACATCAACACGGGA
		AarBBX61_1_F...AarBBX61_1_R	4	AarBBX61_1_R	TCCCGTGTTGATGTGGGC	59.88～	86.2	91	0.15	AY046523-RA:923-1013	-
		AarBBX61_1_F...AarBBX61_1_R	4	AarBBX61_1_F	CCGGATGCATCTTGGGCA	48.83～	86.2	91	11.24	AY053634-RA:924-1014	CCAGATGCATCTTGGGCAGTTCCGGAGATCCCTTCCCCACCTACTGCATCAGGACTCTCCTGGCCAAAAACTCGCCCACATCAACACGGGA
		AarBBX61_1_F...AarBBX61_1_R	4	AarBBX61_1_R	TCCCGTGTTGATGTGGGC	59.88～	86.2	91	11.24	AY053634-RA:924-1014	-
P15	AarBBX42/47/51/56	AarBBX51_1_F...AarBBX51_1_R	4	AarBBX51_1_F	GGACATGCGATGCAACCG	59.61～	80.5	100	0.31	AY182659-RA:89-188	GGACATGCGATGCAACCGTTCATTCAGCAAACTTTTTAGTAGCAAAACATTTAAGAAACCTTCTTTGTCATGTATGCCACTCCCCTACACCGTGGACAGC
		AarBBX51_1_F...AarBBX51_1_R	4	AarBBX51_1_R	GCTGTCCACGGTGTAGGG	60.12～	80.5	100	0.31	AY182659-RA:89-188	-
		AarBBX51_1_F...AarBBX51_1_R	4	AarBBX51_1_F	GGACATGCGATGCAACCG	59.61～	80.5	100	0.31	AY224475-RA:89-188	GGACATGCGATGCAACCGTTCATTCAGCAAACTTTTTAGTAGCAAAACATTTAAGAAACCTTCTTTGTCATGTATGCCACTCCCCTACACCGTGGACAGC
		AarBBX51_1_F...AarBBX51_1_R	4	AarBBX51_1_R	GCTGTCCACGGTGTAGGG	60.12～	80.5	100	0.31	AY224475-RA:89-188	-
		AarBBX51_1_F...AarBBX51_1_R	4	AarBBX51_1_F	GGACATGCGATGCAACCG	59.61～	80.5	100	2.78	AY197094-RA:276-375	GGACATGCGATGCAACCGTTCATTCAGCCAACTTTTTAGTAGCAAAACATTTAAGAAACCTTCTTTGTCATGTATGCCACTCCCCGACACCGTGGACAGC
		AarBBX51_1_F...AarBBX51_1_R	4	AarBBX51_1_R	GCTGTCCACGGTGTAGGG	56.96～	80.5	100	2.78	AY197094-RA:276-375	-
		AarBBX51_1_F...AarBBX51_1_R	4	AarBBX51_1_F	GGACATGCGATGCAACCG	59.61～	80.5	100	2.78	AY245576-RA:89-188	GGACATGCGATGCAACCGTTCATTCAGCCAACTTTCTAGTAGCAAAACATTTAAGAAACCTTCTTTGTCATGTATGCCACTCCCCGACACCGTGGACAGC
		AarBBX51_1_F...AarBBX51_1_R	4	AarBBX51_1_R	GCTGTCCACGGTGTAGGG	56.96～	80.5	100	2.78	AY245576-RA:89-188	-
P16	AarBBX60/66/72/78	AarBBX60_1_F...AarBBX60_1_R	6	AarBBX60_1_F	TCACTGGGGAGAGCACGG	61.76～	85.4	95	0.3	AY031739-RA:970-1064	TCACTGGGGAGAGCACGGCTGCTGATTATCAAGACTGTGGAGCTTCGTCTATGCTTCTAATGGGTGAGCCGCCCTGGTCCACCCCAGCTCACGAT
		AarBBX60_1_F...AarBBX60_1_R	6	AarBBX60_1_R	ATCGTGAGCTGGGGTGGA	61.25～	85.4	95	0.3	AY031739-RA:970-1064	-
		AarBBX60_1_F...AarBBX60_1_R	6	AarBBX60_1_F	TCACTGGGGAGAGCACGG	60.35～	85.4	95	2.41	AY039251-RA:969-1063	TCACTGGGGAGAGCACGGCTGGTGATTATCAAGACTGTGGAGCTTCGTCTATGCTTCTAATGGGTGAGCCGCCCTGGTCCACCCCGGCTCACGAT
		AarBBX60_1_F...AarBBX60_1_R	6	AarBBX60_1_R	ATCGTGAGCTGGGGTGGA	58.29～	85.4	95	2.41	AY039251-RA:969-1063	-
		AarBBX60_1_F...AarBBX60_1_R	6	AarBBX60_1_F	TCACTGGGGAGAGCACGG	60.35～	85.4	95	2.41	AY046446-RA:2139-2233	TCACTGGGGAGAGCACGGCTGGTGATTATCAAGACTGTGGAGCTTCGTCTATGCTTCGAATGGGTGAGCCGCCTTGGTCCACCCCGGCTCACGAT
		AarBBX60_1_F...AarBBX60_1_R	6	AarBBX60_1_R	ATCGTGAGCTGGGGTGGA	58.29～	85.4	95	2.41	AY046446-RA:2139-2233	-
		AarBBX60_1_F...AarBBX60_1_R	6	AarBBX60_1_F	TCACTGGGGAGAGCACGG	61.76～	85.4	83	2.62	AY039249-RA:416-498	TCACTGGGGAGAGCACGGCTGGTGATTATCAACACATAATGCTTCTAATGGGTGAGCCGTTCTGGTCCACCCCGGCTCACGAT
		AarBBX60_1_F...AarBBX60_1_R	6	AarBBX60_1_R	ATCGTGAGCTGGGGTGGA	58.29～	85.4	83	2.62	AY039249-RA:416-498	-
		AarBBX60_1_F...AarBBX60_1_R	6	AarBBX60_1_F	TCACTGGGGAGAGCACGG	61.76～	85.4	95	2.63	AY046447-RA:966-1060	TCACTGGGGAGAGCACGGCTGGTGATTATCAAGACTGTGGAGCTTCGTCTATGCTTTTAATGGGTGAGCCTCCCTGGTCCACCCCGGCTCACGAT
		AarBBX60_1_F...AarBBX60_1_R	6	AarBBX60_1_R	ATCGTGAGCTGGGGTGGA	58.29～	85.4	95	2.63	AY046447-RA:966-1060	-
		AarBBX60_1_F...AarBBX60_1_R	6	AarBBX60_1_F	TCACTGGGGAGAGCACGG	61.76～	85.4	95	6.76	AY053550-RA:970-1064	TCACTGGGGAGAGCACGGCTGCTGATTATCAAGACTGTGGAGCTTCGTCTATGCTTCTAATGGGTGAGCCGCCCTGGTCCACCCCAGCTCATGAT
		AarBBX60_1_F...AarBBX60_1_R	6	AarBBX60_1_R	ATCGTGAGCTGGGGTGGA	54.15～	85.4	95	6.76	AY053550-RA:970-1064	-
P17	AarBBX81/85/92/97	AarBBX81_1_F...AarBBX81_1_R	4	AarBBX81_1_F	CCCTGGTCCTGGAAGCAC	60.05～	81.1	115	0.46	AY163933-RA:1056-1170	CCCTGGTCCTGGAAGCACTACCATCAGAAGTGATGCTGTTCTTCGTTACAAAGAAAAAAAGAAGATGCGGAAATTTGAGAAGAGAGTAAGATATGCAACACGAAAGGCGAGAGCA
		AarBBX81_1_F...AarBBX81_1_R	4	AarBBX81_1_R	TGCTCTCGCCTTTCGTGT	59.18～	81.1	115	0.46	AY163933-RA:1056-1170	-
		AarBBX81_1_F...AarBBX81_1_R	4	AarBBX81_1_F	CCCTGGTCCTGGAAGCAC	60.05～	81.1	115	0.46	AY170322-RA:1056-1170	CCCTGGTCCTGGAAGCACTACCATCAGAAGTGATGCTGTTCTTCGTTACAAAGAAAAAAAGAAGATGCGGAAATTTGAGAAGAGAGTAAGATATGCAACACGAAAGGCGAGAGCA
		AarBBX81_1_F...AarBBX81_1_R	4	AarBBX81_1_R	TGCTCTCGCCTTTCGTGT	59.18～	81.1	115	0.46	AY170322-RA:1056-1170	-
		AarBBX81_1_F...AarBBX81_1_R	4	AarBBX81_1_F	CCCTGGTCCTGGAAGCAC	60.05～	81.1	115	0.46	AY010433-RA:1056-1170	CCCTGGTCCTGGAAGCACTACCATCAGAAGTGATGCTGTTCTTCGTTACAAAGAAAAAAAGAAGATGCGGAAATTTGAGAAGAGAGTAAGATATGCAACACGAAAGGCGAGAGCA
		AarBBX81_1_F...AarBBX81_1_R	4	AarBBX81_1_R	TGCTCTCGCCTTTCGTGT	59.18～	81.1	115	0.46	AY010433-RA:1056-1170	-
		AarBBX81_1_F...AarBBX81_1_R	4	AarBBX81_1_F	CCCTGGTCCTGGAAGCAC	60.05～	81.1	115	0.46	AY023748-RA:1056-1170	CCCTGGTCCTGGAAGCACTACCATCAGAAGTGATGCTGTTCTTCGTTACAAAGAAAAAAAGAAGATGCGGAAATTTGAGAAGAGAGTAAGATATGCAACACGAAAGGCGAGAGCA
		AarBBX81_1_F...AarBBX81_1_R	4	AarBBX81_1_R	TGCTCTCGCCTTTCGTGT	59.18～	81.1	115	0.46	AY023748-RA:1056-1170	-
