# Supplementary material for: Genome-Wide Characterization and Light-Responsive Expression Patterns of B-Box Transcription Factors in Artemisia argyi
Source: Plants (Basel). 2026 Jun 28;15(13):2003. doi: 10.3390/plants15132003 (PMC13363855; doi:10.3390/plants15132003)
Supplement: Supplementary file 1 [file plants-15-02003-s001.zip › Supplementary table_S2.xlsx]

## Sheet: Table S2
Table S2. Physicochemical Properties of AarBBX Protein in Artemisia argyi.
Name	ID	MolecularWeight(Da)	MolecularWeight(KDa)	IsoelectricPoint (pI)	Length	Aromaticity	InstabilityIndex	AliphaticIndex	GRAVY	Localizations
AarBBX1	AY056302-RA	43503.1	43.5031	5.3	398	0.0678	54.32	55.15	-0.63	Nucleus
AarBBX2	AY056461-RA	30233.3	30.2333	5.82	276	0.0652	52.06	77.03	-0.26	Nucleus
AarBBX3	AY058893-RA	38632.1	38.6321	6.55	349	0.0659	41.58	77.31	-0.24	Nucleus
AarBBX4	AY061276-RA	48001.6	48.0016	4.58	426	0.0798	47.88	70	-0.68	Nucleus
AarBBX5	AY109932-RA	23150	23.15	6.64	206	0.0777	49.72	59.66	-0.56	Nucleus
AarBBX6	AY110327-RA	30272.3	30.2723	5.94	276	0.0652	50.18	76.67	-0.27	Nucleus
AarBBX7	AY112754-RA	38835.2	38.8353	6.79	349	0.0688	44.65	76.73	-0.27	Nucleus
AarBBX8	AY114956-RA	48028.6	48.0286	4.52	426	0.0798	47.95	69.53	-0.69	Nucleus
AarBBX9	AY125016-RA	25181.5	25.1815	6.53	224	0.0804	44.22	66.21	-0.43	Nucleus
AarBBX10	AY125287-RA	36628.3	36.6283	4.82	340	0.0588	52.5	55.09	-0.57	Nucleus
AarBBX11	AY125431-RA	30240.4	30.2404	6.37	276	0.0652	48.85	78.44	-0.22	Nucleus
AarBBX12	AY127796-RA	38605.1	38.6051	6.55	348	0.0661	44.96	77.24	-0.24	Nucleus
AarBBX13	AY130051-RA	48030.6	48.0306	4.49	426	0.0798	48.01	69.32	-0.7	Nucleus
AarBBX14	AY139522-RA	21188.7	21.1887	6.55	189	0.0741	49.78	58.31	-0.61	Nucleus
AarBBX15	AY139788-RA	38449.4	38.4494	4.66	356	0.059	53.66	57.28	-0.56	Nucleus
AarBBX16	AY139939-RA	30242.3	30.2423	5.94	276	0.0652	50.18	77.03	-0.26	Nucleus
AarBBX17	AY142199-RA	38694.2	38.6942	6.78	349	0.0688	41.15	78.71	-0.22	Nucleus
AarBBX18	AY144508-RA	48003.7	48.0037	4.61	425	0.08	48.3	71.08	-0.67	Nucleus
AarBBX19	AY064465-RA	41315.8	41.3158	5.62	365	0.0795	41.33	60.33	-0.83	Nucleus
AarBBX20	AY088015-RA	41415.9	41.4159	5.45	365	0.0822	41.21	58.99	-0.84	Nucleus
AarBBX21	AY132902-RA	41364.9	41.3649	5.55	365	0.0822	41.18	59.26	-0.84	Nucleus
AarBBX22	AY070982-RA	27173.5	27.1735	4.55	244	0.0738	46.97	70.41	-0.5	Nucleus
AarBBX23	AY078006-RA	34569.6	34.5696	5.72	318	0.0723	54.02	68.68	-0.4	Nucleus
AarBBX24	AY078955-RA	27231.5	27.2315	4.5	244	0.0738	47.48	70.41	-0.51	Nucleus
AarBBX25	AY086035-RA	34158.1	34.1581	5.49	312	0.0737	52.83	68.75	-0.44	Nucleus
AarBBX26	AY094226-RA	27146.5	27.1465	4.55	244	0.0738	47.76	70.41	-0.49	Nucleus
AarBBX27	AY101248-RA	34810.9	34.8109	5.63	319	0.0752	52.18	69.34	-0.41	Nucleus
AarBBX28	AY116912-RA	27125.4	27.1254	4.55	244	0.0697	47.76	72.01	-0.5	Nucleus
AarBBX29	AY123719-RA	34760.8	34.7608	5.59	319	0.0752	52.56	69.34	-0.41	Nucleus
AarBBX30	AY147989-RA	33982.5	33.9825	6.36	309	0.0647	63.07	69.45	-0.43	Nucleus
AarBBX31	AY149314-RA	42802.6	42.8026	5.46	383	0.0888	44.18	60.1	-0.64	Nucleus
AarBBX32	AY152939-RA	25269.7	25.2697	8.02	227	0.0661	62.56	76.04	-0.31	Nucleus
AarBBX33	AY154828-RA	35954.9	35.9549	7.06	325	0.0646	61.44	70.22	-0.46	Nucleus
AarBBX34	AY156201-RA	42815.5	42.8155	5.46	383	0.0888	43.81	61.12	-0.64	Nucleus
AarBBX35	AY160002-RA	25367.8	25.3678	8.02	227	0.0749	59.86	74.32	-0.31	Nucleus
AarBBX36	AY204024-RA	34024.6	34.0246	6.55	309	0.0615	66.21	69.13	-0.45	Nucleus
AarBBX37	AY208909-RA	25432.9	25.4329	7.88	228	0.0702	59.51	76.54	-0.29	Nucleus
AarBBX38	AY210664-RA	33917.4	33.9175	6.41	309	0.0647	64.78	70.06	-0.42	Nucleus
AarBBX39	AY181332-RA	46751.2	46.7512	5.58	409	0.0758	46.23	70.78	-0.6	Nucleus
AarBBX40	AY181411-RA	45684.3	45.6843	5.55	402	0.0796	63.63	70.27	-0.6	Nucleus
AarBBX41	AY181937-RA	47937.5	47.9375	5.23	432	0.0602	46.22	62.11	-0.74	Nucleus
AarBBX42	AY182659-RA	22260	22.26	7.57	205	0.0293	47.64	72.15	-0.46	Nucleus
AarBBX43	AY185764-RA	22168	22.168	3.94	204	0.0294	49.24	57.75	-0.81	Nucleus
AarBBX44	AY195773-RA	45784.1	45.7841	5.86	401	0.0798	45.37	68.55	-0.62	Nucleus
AarBBX45	AY195845-RA	45637.2	45.6372	5.55	402	0.0796	64.22	69.3	-0.6	Nucleus
AarBBX46	AY196262-RA	48460.1	48.4601	5.06	435	0.0621	46.59	62.11	-0.75	Nucleus
AarBBX47	AY197094-RA	27266.1	27.2661	8.1	245	0.0653	50.52	72.33	-0.37	Nucleus
AarBBX48	AY200120-RA	22384.1	22.3841	3.9	206	0.0291	46.99	57.18	-0.84	Nucleus
AarBBX49	AY223110-RA	47106.6	47.1066	5.58	412	0.0752	45.18	72.16	-0.6	Nucleus
AarBBX50	AY223197-RA	45684.3	45.6843	5.55	402	0.0796	63.63	70.27	-0.6	Nucleus
AarBBX51	AY224475-RA	22260	22.26	7.57	205	0.0293	47.64	72.15	-0.46	Nucleus
AarBBX52	AY227847-RA	22700.3	22.7003	3.87	209	0.0287	47.82	54.98	-0.9	Nucleus
AarBBX53	AY244245-RA	47137.7	47.1377	5.58	412	0.0752	46.07	72.16	-0.59	Nucleus
AarBBX54	AY244316-RA	45684.3	45.6843	5.55	402	0.0796	63.63	70.27	-0.6	Nucleus
AarBBX55	AY244747-RA	48331.9	48.3319	4.99	434	0.0622	45.94	61.82	-0.76	Nucleus
AarBBX56	AY245576-RA	22179.9	22.1799	7.28	204	0.0294	55.02	69.17	-0.48	Nucleus
AarBBX57	AY248860-RA	22727.3	22.7273	3.85	209	0.0287	47.38	56.36	-0.89	Nucleus
AarBBX58	AY028536-RA	34980.6	34.9806	6.87	316	0.0601	44.98	67.85	-0.6	Nucleus
AarBBX59	AY031578-RA	51789	51.789	5.87	455	0.0637	50.45	60.86	-0.87	Nucleus
AarBBX60	AY031739-RA	40021.1	40.0211	5.2	358	0.0838	48.92	49.64	-0.84	Nucleus
AarBBX61	AY032366-RA	33662	33.662	5.87	308	0.0649	45.77	65.91	-0.47	Nucleus
AarBBX62	AY033063-RA	20747.2	20.7472	4.06	188	0.0479	63.28	48.19	-0.84	Nucleus
AarBBX63	AY036161-RA	34954.5	34.9545	6.9	316	0.057	45.73	67.85	-0.61	Nucleus
AarBBX64	AY038859-RA	45471.3	45.4713	5.43	408	0.0662	49.02	65.71	-0.61	Nucleus
AarBBX65	AY039071-RA	51805.2	51.8052	5.73	456	0.0614	46.68	63.09	-0.82	Nucleus
AarBBX66	AY039251-RA	39924.9	39.9249	5.2	358	0.0838	50.6	49.08	-0.84	Nucleus
AarBBX67	AY039325-RA	33744.1	33.7441	5.87	308	0.0682	45.33	64.32	-0.48	Nucleus
AarBBX68	AY039663-RA	20807.2	20.8072	4.01	188	0.0532	62.83	47.66	-0.84	Nucleus
AarBBX69	AY043335-RA	34954.5	34.9545	6.9	316	0.057	45.73	67.85	-0.61	Nucleus
AarBBX70	AY045996-RA	48074	48.074	5.22	432	0.0741	52.8	62.06	-0.62	Nucleus
AarBBX71	AY046246-RA	51533.9	51.5339	5.79	454	0.0617	47.89	62.93	-0.82	Nucleus
AarBBX72	AY046447-RA	39960	39.96	5.44	358	0.0838	51.61	48.83	-0.85	Nucleus
AarBBX73	AY046523-RA	33681	33.681	5.87	308	0.0649	46.57	64.64	-0.49	Nucleus
AarBBX74	AY046823-RA	19775.2	19.7752	4.13	179	0.0559	61.25	48.94	-0.78	Nucleus
AarBBX75	AY050508-RA	34925.5	34.9255	6.68	316	0.057	45.99	68.16	-0.6	Nucleus
AarBBX76	AY053091-RA	45318.1	45.3181	5.43	408	0.0662	51.67	65.25	-0.6	Nucleus
AarBBX77	AY053323-RA	51567.9	51.5679	5.79	454	0.0639	45.72	62.07	-0.82	Nucleus
AarBBX78	AY053550-RA	39993	39.993	5.2	358	0.0838	49	49.11	-0.85	Nucleus
AarBBX79	AY053634-RA	33663.9	33.6639	5.87	308	0.0649	46.72	66.23	-0.48	Nucleus
AarBBX80	AY053935-RA	20402.8	20.4028	4.08	184	0.0543	59.6	46.03	-0.89	Nucleus
AarBBX81	AY163933-RA	39321.7	39.3217	4.86	354	0.0734	51.85	54.58	-0.72	Nucleus
AarBBX82	AY164044-RA	31490.7	31.4906	5.17	279	0.0968	55.52	52.83	-0.72	Nucleus
AarBBX83	AY164074-RA	32457.3	32.4573	4.76	294	0.0714	48.83	72.31	-0.38	Nucleus
AarBBX84	AY164940-RA	41847.9	41.8479	6.05	375	0.0827	52.99	68.93	-0.47	Nucleus
AarBBX85	AY170322-RA	39291.7	39.2916	4.86	354	0.0734	51.61	54.58	-0.72	Nucleus
AarBBX86	AY170426-RA	31393.5	31.3935	5.27	279	0.0824	61.62	53.87	-0.73	Nucleus
AarBBX87	AY170453-RA	32399.2	32.3992	4.77	294	0.0714	47.91	71.67	-0.38	Nucleus
AarBBX88	AY171570-RA	42187.4	42.1874	6.05	377	0.0849	50.67	67.27	-0.48	Nucleus
AarBBX89	AY240750-RA	42544.4	42.5444	5.99	386	0.0777	44.38	57.9	-0.62	Nucleus
AarBBX90	AY255556-RA	42544.4	42.5444	5.99	386	0.0777	44.27	58.16	-0.62	Nucleus
AarBBX91	AY008987-RA	42617.5	42.6175	5.99	387	0.0775	43.64	57.75	-0.62	Nucleus
AarBBX92	AY010433-RA	39322.6	39.3226	4.86	354	0.0734	51.87	53.47	-0.75	Nucleus
AarBBX93	AY010550-RA	31448.6	31.4486	5.28	279	0.0896	58.22	53.19	-0.74	Nucleus
AarBBX94	AY010579-RA	32423.3	32.4233	4.7	294	0.068	47.14	73.33	-0.38	Nucleus
AarBBX95	AY011510-RA	41891	41.891	6.05	375	0.0827	53.08	68.16	-0.48	Nucleus
AarBBX96	AY022458-RA	42617.5	42.6175	5.99	387	0.0775	43.64	57.75	-0.62	Nucleus
AarBBX97	AY023748-RA	39321.7	39.3217	4.86	354	0.0734	51.85	54.58	-0.72	Nucleus
AarBBX98	AY023877-RA	31387.4	31.3874	4.96	278	0.0935	58.4	52.66	-0.74	Nucleus
AarBBX99	AY023907-RA	32404.1	32.4041	4.63	294	0.0714	47.8	70.99	-0.39	Nucleus
AarBBX100	AY024849-RA	42185.3	42.1853	6.05	377	0.0849	53.79	66.5	-0.49	Nucleus
AarBBX101	AY288887-RA	21188.7	21.1887	6.55	189	0.0741	49.78	58.31	-0.61	Nucleus
AarBBX102	AY292742-RA	42999.1	42.999	4.53	389	0.0797	44.38	65.96	-0.53	Nucleus
AarBBX103	AY297811-RA	34954.5	34.9545	6.9	316	0.057	45.73	67.85	-0.61	Nucleus
AarBBX104	AY268066-RA	21188.7	21.1887	6.55	189	0.0741	49.78	58.31	-0.61	Nucleus
AarBBX105	AY262491-RA	45390.2	45.3902	5.43	408	0.0662	51.54	65	-0.6	Nucleus
AarBBX106	AY261010-RA	38449.4	38.4494	4.66	356	0.059	53.66	57.28	-0.56	Nucleus
AarBBX107	AY261257-RA	41331.8	41.3318	5.52	365	0.0795	41.7	60.6	-0.83	Nucleus
AarBBX108	AY261953-RA	47952.4	47.9524	5.14	432	0.0602	44.54	61.44	-0.76	Nucleus
AarBBX109	AY258987-RA	25236.6	25.2366	7.88	226	0.0752	56.26	74.2	-0.3	Nucleus
AarBBX110	AY268236-RA	42838.6	42.8386	5.35	383	0.0888	43.86	60.86	-0.63	Nucleus
AarBBX111	AY287632-RA	34980.6	34.9806	6.87	316	0.0601	44.98	67.85	-0.6	Nucleus
AarBBX112	AY286298-RA	38605.1	38.6051	6.55	348	0.0661	44.96	77.24	-0.24	Nucleus
AarBBX113	AY290196-RA	17848.2	17.8483	3.95	163	0.0491	51.89	57.91	-0.59	Nucleus
AarBBX114	AY297907-RA	38835.2	38.8353	6.79	349	0.0688	44.65	76.73	-0.27	Nucleus
