# Supplementary material for: Genome-Wide Characterization and Light-Responsive Expression Patterns of B-Box Transcription Factors in Artemisia argyi
Source: Plants (Basel). 2026 Jun 28;15(13):2003. doi: 10.3390/plants15132003 (PMC13363855; doi:10.3390/plants15132003)
Supplement: Supplementary file 1 [file plants-15-02003-s001.zip › Supplementary table_S3.xlsx]

## Sheet: Table S3
Table S3. Modes of gene duplication of AarBBX genes.
Name	ID	Modes of gene duplication
AarBBX1	AY056302-RA	WGD or Segmental
AarBBX2	AY056461-RA	WGD or Segmental
AarBBX3	AY058893-RA	WGD or Segmental
AarBBX4	AY061276-RA	WGD or Segmental
AarBBX5	AY109932-RA	WGD or Segmental
AarBBX6	AY110327-RA	WGD or Segmental
AarBBX7	AY112754-RA	WGD or Segmental
AarBBX8	AY114956-RA	WGD or Segmental
AarBBX9	AY125016-RA	WGD or Segmental
AarBBX10	AY125287-RA	WGD or Segmental
AarBBX11	AY125431-RA	WGD or Segmental
AarBBX12	AY127796-RA	WGD or Segmental
AarBBX13	AY130051-RA	WGD or Segmental
AarBBX14	AY139522-RA	WGD or Segmental
AarBBX15	AY139788-RA	WGD or Segmental
AarBBX16	AY139939-RA	WGD or Segmental
AarBBX17	AY142199-RA	WGD or Segmental
AarBBX18	AY144508-RA	WGD or Segmental
AarBBX19	AY064465-RA	WGD or Segmental
AarBBX20	AY088015-RA	WGD or Segmental
AarBBX21	AY132902-RA	WGD or Segmental
AarBBX22	AY070982-RA	WGD or Segmental
AarBBX23	AY078006-RA	WGD or Segmental
AarBBX24	AY078955-RA	WGD or Segmental
AarBBX25	AY086035-RA	WGD or Segmental
AarBBX26	AY094226-RA	WGD or Segmental
AarBBX27	AY101248-RA	WGD or Segmental
AarBBX28	AY116912-RA	WGD or Segmental
AarBBX29	AY123719-RA	WGD or Segmental
AarBBX30	AY147989-RA	WGD or Segmental
AarBBX31	AY149314-RA	WGD or Segmental
AarBBX32	AY152939-RA	WGD or Segmental
AarBBX33	AY154828-RA	WGD or Segmental
AarBBX34	AY156201-RA	WGD or Segmental
AarBBX35	AY160002-RA	WGD or Segmental
AarBBX36	AY204024-RA	WGD or Segmental
AarBBX37	AY208909-RA	WGD or Segmental
AarBBX38	AY210664-RA	WGD or Segmental
AarBBX39	AY181332-RA	WGD or Segmental
AarBBX40	AY181411-RA	WGD or Segmental
AarBBX41	AY181937-RA	WGD or Segmental
AarBBX42	AY182659-RA	WGD or Segmental
AarBBX43	AY185764-RA	WGD or Segmental
AarBBX44	AY195773-RA	WGD or Segmental
AarBBX45	AY195845-RA	WGD or Segmental
AarBBX46	AY196262-RA	WGD or Segmental
AarBBX47	AY197094-RA	WGD or Segmental
AarBBX48	AY200120-RA	WGD or Segmental
AarBBX49	AY223110-RA	WGD or Segmental
AarBBX50	AY223197-RA	WGD or Segmental
AarBBX51	AY224475-RA	WGD or Segmental
AarBBX52	AY227847-RA	WGD or Segmental
AarBBX53	AY244245-RA	WGD or Segmental
AarBBX54	AY244316-RA	WGD or Segmental
AarBBX55	AY244747-RA	WGD or Segmental
AarBBX56	AY245576-RA	WGD or Segmental
AarBBX57	AY248860-RA	WGD or Segmental
AarBBX58	AY028536-RA	WGD or Segmental
AarBBX59	AY031578-RA	WGD or Segmental
AarBBX60	AY031739-RA	WGD or Segmental
AarBBX61	AY032366-RA	WGD or Segmental
AarBBX62	AY033063-RA	WGD or Segmental
AarBBX63	AY036161-RA	WGD or Segmental
AarBBX64	AY038859-RA	WGD or Segmental
AarBBX65	AY039071-RA	WGD or Segmental
AarBBX66	AY039251-RA	WGD or Segmental
AarBBX67	AY039325-RA	WGD or Segmental
AarBBX68	AY039663-RA	WGD or Segmental
AarBBX69	AY043335-RA	WGD or Segmental
AarBBX70	AY045996-RA	WGD or Segmental
AarBBX71	AY046246-RA	WGD or Segmental
AarBBX72	AY046447-RA	WGD or Segmental
AarBBX73	AY046523-RA	WGD or Segmental
AarBBX74	AY046823-RA	WGD or Segmental
AarBBX75	AY050508-RA	WGD or Segmental
AarBBX76	AY053091-RA	WGD or Segmental
AarBBX77	AY053323-RA	WGD or Segmental
AarBBX78	AY053550-RA	WGD or Segmental
AarBBX79	AY053634-RA	WGD or Segmental
AarBBX80	AY053935-RA	WGD or Segmental
AarBBX81	AY163933-RA	WGD or Segmental
AarBBX82	AY164044-RA	WGD or Segmental
AarBBX83	AY164074-RA	WGD or Segmental
AarBBX84	AY164940-RA	WGD or Segmental
AarBBX85	AY170322-RA	WGD or Segmental
AarBBX86	AY170426-RA	WGD or Segmental
AarBBX87	AY170453-RA	WGD or Segmental
AarBBX88	AY171570-RA	WGD or Segmental
AarBBX89	AY240750-RA	WGD or Segmental
AarBBX90	AY255556-RA	WGD or Segmental
AarBBX91	AY008987-RA	WGD or Segmental
AarBBX92	AY010433-RA	WGD or Segmental
AarBBX93	AY010550-RA	WGD or Segmental
AarBBX94	AY010579-RA	WGD or Segmental
AarBBX95	AY011510-RA	WGD or Segmental
AarBBX96	AY022458-RA	WGD or Segmental
AarBBX97	AY023748-RA	WGD or Segmental
AarBBX98	AY023877-RA	WGD or Segmental
AarBBX99	AY023907-RA	WGD or Segmental
AarBBX100	AY024849-RA	WGD or Segmental
AarBBX101	AY288887-RA	Dispersed
AarBBX102	AY292742-RA	Dispersed
AarBBX103	AY297811-RA	Dispersed
AarBBX104	AY268066-RA	WGD or Segmental
AarBBX105	AY262491-RA	WGD or Segmental
AarBBX106	AY261010-RA	WGD or Segmental
AarBBX107	AY261257-RA	WGD or Segmental
AarBBX108	AY261953-RA	WGD or Segmental
AarBBX109	AY258987-RA	WGD or Segmental
AarBBX110	AY268236-RA	Dispersed
AarBBX111	AY287632-RA	Dispersed
AarBBX112	AY286298-RA	Dispersed
AarBBX113	AY290196-RA	Dispersed
AarBBX114	AY297907-RA	Dispersed
