# Supplementary material for: Genome-Wide Characterization and Light-Responsive Expression Patterns of B-Box Transcription Factors in Artemisia argyi
Source: Plants (Basel). 2026 Jun 28;15(13):2003. doi: 10.3390/plants15132003 (PMC13363855; doi:10.3390/plants15132003)
Supplement: Supplementary file 1 [file plants-15-02003-s001.zip › Supplementary table_S4.xlsx]

## Sheet: Table S4
Table S4. 237 pairs of genes belonging to the AarBBX gene family were obtained on the basis of collinearity analysis.
No.	Chromosome	location_start	location_end	Chromosome	location_start	location_end	Syntenic pairs of BBX genes
1	Chr1_1	29901676	29905140	Chr1_3	24985971	24989974	AarBBX1.match.AarBBX10
2	Chr1_1	29901676	29905140	Chr1_4	22400462	22404950	AarBBX1.match.AarBBX15
3	Chr1_1	29901676	29905140	Chr7_1	206134160	206137152	AarBBX1.match.AarBBX60
4	Chr1_1	29901676	29905140	Chr7_2	214387534	214389195	AarBBX1.match.AY039249-RA
5	Chr1_1	29901676	29905140	Chr7_3	208858216	208861731	AarBBX1.match.AarBBX72
6	Chr1_1	29901676	29905140	Chr7_4	205475591	205479107	AarBBX1.match.AarBBX78
7	Chr1_1	29901676	29905140	Contig_4115	351469	355929	AarBBX1.match.AarBBX106
8	Chr6_1	102986247	102987493	Chr6_3	92702504	92703750	AarBBX42.match.AarBBX51
9	Chr6_2	99537439	99539055	Chr6_3	92702504	92703750	AarBBX47.match.AarBBX51
10	Chr6_3	92702504	92703750	Chr6_3	155209003	155210474	AarBBX51.match.AarBBX52
11	Chr6_3	92702504	92703750	Chr6_4	93902750	93903939	AarBBX51.match.AarBBX56
12	Chr1_3	24985971	24989974	Chr1_4	22400462	22404950	AarBBX10.match.AarBBX15
13	Chr1_3	24985971	24989974	Chr7_2	214393008	214395954	AarBBX10.match.AarBBX66
14	Chr1_3	24985971	24989974	Chr7_4	205475591	205479107	AarBBX10.match.AarBBX78
15	Chr1_3	24985971	24989974	Contig_4115	351469	355929	AarBBX10.match.AarBBX106
16	Chr10_1	311915635	311917308	Chr1_4	118188785	118190265	AarBBX95.match.AarBBX17
17	Chr10_2	314642368	314643709	Chr1_4	118188785	118190265	AarBBX100.match.AarBBX17
18	Chr1_1	131203671	131205158	Chr1_4	118188785	118190265	AarBBX3.match.AarBBX17
19	Chr1_2	126106817	126108296	Chr1_4	118188785	118190265	AarBBX7.match.AarBBX17
20	Chr1_3	120070096	120071563	Chr1_4	118188785	118190265	AarBBX12.match.AarBBX17
21	Chr1_4	118188785	118190265	Chr8_1	166049132	166050842	AarBBX17.match.AarBBX84
22	Chr1_4	118188785	118190265	Chr8_2	169620325	169621944	AarBBX17.match.AarBBX88
23	Chr6_2	61565884	61567781	Chr7_2	210361598	210364002	AarBBX44.match.AarBBX65
24	Chr6_3	54878848	54880745	Chr7_2	210361598	210364002	AarBBX49.match.AarBBX65
25	Chr6_4	59062381	59064278	Chr7_2	210361598	210364002	AarBBX53.match.AarBBX65
26	Chr7_1	201730733	201732507	Chr7_2	210361598	210364002	AarBBX59.match.AarBBX65
27	Chr7_2	210361598	210364002	Chr7_3	204251856	204254217	AarBBX65.match.AarBBX71
28	Chr7_2	210361598	210364002	Chr7_4	200605055	200607419	AarBBX65.match.AarBBX77
29	Chr1_1	36236523	36239280	Chr7_3	210532043	210537829	AarBBX2.match.AarBBX73
30	Chr1_2	31166380	31168105	Chr7_3	210532043	210537829	AarBBX6.match.AarBBX73
31	Chr1_3	30838511	30841114	Chr7_3	210532043	210537829	AarBBX11.match.AarBBX73
32	Chr1_4	27710298	27713630	Chr7_3	210532043	210537829	AarBBX16.match.AarBBX73
33	Chr7_1	220630922	220637200	Chr7_3	210532043	210537829	AarBBX61.match.AarBBX73
34	Chr7_2	215830982	215836143	Chr7_3	210532043	210537829	AarBBX67.match.AarBBX73
35	Chr7_3	210532043	210537829	Chr7_4	207111025	207116372	AarBBX73.match.AarBBX79
36	Chr1_1	202174499	202176335	Chr1_2	183380457	183382293	AarBBX4.match.AarBBX8
37	Chr1_1	202174499	202176335	Chr1_3	178200185	178202032	AarBBX4.match.AarBBX13
38	Chr1_1	202174499	202176335	Chr1_4	175484378	175486219	AarBBX4.match.AarBBX18
39	Chr6_2	61565884	61567781	Chr7_4	200605055	200607419	AarBBX44.match.AarBBX77
40	Chr6_3	54878848	54880745	Chr7_4	200605055	200607419	AarBBX49.match.AarBBX77
41	Chr7_1	201730733	201732507	Chr7_4	200605055	200607419	AarBBX59.match.AarBBX77
42	Chr7_3	204251856	204254217	Chr7_4	200605055	200607419	AarBBX71.match.AarBBX77
43	Chr4_1	36460899	36464042	Chr7_4	47619788	47621673	AarBBX30.match.AarBBX75
44	Chr4_2	37132715	37136796	Chr7_4	47619788	47621673	AarBBX33.match.AarBBX75
45	Chr4_3	39376702	39379930	Chr7_4	47619788	47621673	AarBBX36.match.AarBBX75
46	Chr4_4	32725687	32729250	Chr7_4	47619788	47621673	AarBBX38.match.AarBBX75
47	Chr7_1	46414810	46416695	Chr7_4	47619788	47621673	AarBBX58.match.AarBBX75
48	Chr7_2	55195574	55197452	Chr7_4	47619788	47621673	AarBBX63.match.AarBBX75
49	Chr7_3	50174829	50176718	Chr7_4	47619788	47621673	AarBBX69.match.AarBBX75
50	Chr10_1	252169247	252172015	Chr10_2	257404388	257407147	AarBBX91.match.AarBBX96
51	Chr10_2	257404388	257407147	Chr4_1	72279646	72281218	AarBBX96.match.AarBBX31
52	Chr10_2	257404388	257407147	Chr4_2	76312923	76314506	AarBBX96.match.AarBBX34
53	Chr10_2	257404388	257407147	Chr9_1	141292030	141294883	AarBBX96.match.AarBBX89
54	Chr10_2	257404388	257407147	Chr9_2	136706405	136709270	AarBBX96.match.AarBBX90
55	Chr6_1	67124466	67126354	Chr6_4	59062381	59064278	AarBBX39.match.AarBBX53
56	Chr6_2	61565884	61567781	Chr6_4	59062381	59064278	AarBBX44.match.AarBBX53
57	Chr6_3	54878848	54880745	Chr6_4	59062381	59064278	AarBBX49.match.AarBBX53
58	Chr6_4	59062381	59064278	Chr7_1	201730733	201732507	AarBBX53.match.AarBBX59
59	Chr6_4	59062381	59064278	Chr7_3	204251856	204254217	AarBBX53.match.AarBBX71
60	Chr4_1	36460899	36464042	Chr4_2	37132715	37136796	AarBBX30.match.AarBBX33
61	Chr4_1	36460899	36464042	Chr4_3	39376702	39379930	AarBBX30.match.AarBBX36
62	Chr4_1	36460899	36464042	Chr4_4	32725687	32729250	AarBBX30.match.AarBBX38
63	Chr4_1	36460899	36464042	Chr7_1	46414810	46416695	AarBBX30.match.AarBBX58
64	Chr4_1	36460899	36464042	Chr7_2	55195574	55197452	AarBBX30.match.AarBBX63
65	Chr4_1	36460899	36464042	Chr7_3	50174829	50176718	AarBBX30.match.AarBBX69
66	Chr4_1	201620014	201620697	Chr4_2	198061438	198062121	AarBBX32.match.AarBBX35
67	Chr4_1	201620014	201620697	Chr4_3	186541687	186542373	AarBBX32.match.AarBBX37
68	Chr4_1	201620014	201620697	Contig_5091	109736	110416	AarBBX32.match.AarBBX109
69	Chr10_1	291418059	291420036	Chr10_2	293833322	293835312	AarBBX93.match.AarBBX98
70	Chr10_1	291418059	291420036	Chr8_1	147155611	147157295	AarBBX93.match.AarBBX82
71	Chr10_1	291418059	291420036	Chr8_2	142101440	142103468	AarBBX93.match.AarBBX86
72	Chr4_2	37132715	37136796	Chr4_3	39376702	39379930	AarBBX33.match.AarBBX36
73	Chr4_2	37132715	37136796	Chr4_4	32725687	32729250	AarBBX33.match.AarBBX38
74	Chr4_2	37132715	37136796	Chr7_1	46414810	46416695	AarBBX33.match.AarBBX58
75	Chr4_2	37132715	37136796	Chr7_2	55195574	55197452	AarBBX33.match.AarBBX63
76	Chr4_2	37132715	37136796	Chr7_3	50174829	50176718	AarBBX33.match.AarBBX69
77	Chr3_1	4683518	4686105	Chr3_4	5447742	5449418	AarBBX22.match.AarBBX28
78	Chr3_2	158747	161211	Chr3_4	5447742	5449418	AarBBX24.match.AarBBX28
79	Chr3_3	314749	317193	Chr3_4	5447742	5449418	AarBBX26.match.AarBBX28
80	Chr10_1	311915635	311917308	Chr8_2	169620325	169621944	AarBBX95.match.AarBBX88
81	Chr10_2	314642368	314643709	Chr8_2	169620325	169621944	AarBBX100.match.AarBBX88
82	Chr1_1	131203671	131205158	Chr8_2	169620325	169621944	AarBBX3.match.AarBBX88
83	Chr1_2	126106817	126108296	Chr8_2	169620325	169621944	AarBBX7.match.AarBBX88
84	Chr1_3	120070096	120071563	Chr8_2	169620325	169621944	AarBBX12.match.AarBBX88
85	Chr8_1	166049132	166050842	Chr8_2	169620325	169621944	AarBBX84.match.AarBBX88
86	Chr6_2	78068968	78072801	Contig_4961	444512	449920	AarBBX46.match.AarBBX108
87	Chr6_4	74897650	74902774	Contig_4961	444512	449920	AarBBX55.match.AarBBX108
88	Chr10_2	293833322	293835312	Chr8_2	142101440	142103468	AarBBX98.match.AarBBX86
89	Chr8_1	147155611	147157295	Chr8_2	142101440	142103468	AarBBX82.match.AarBBX86
90	Chr6_1	102986247	102987493	Chr6_4	93902750	93903939	AarBBX42.match.AarBBX56
91	Chr6_3	155209003	155210474	Chr6_4	93902750	93903939	AarBBX52.match.AarBBX56
92	Chr4_3	39376702	39379930	Chr4_4	32725687	32729250	AarBBX36.match.AarBBX38
93	Chr4_4	32725687	32729250	Chr7_1	46414810	46416695	AarBBX38.match.AarBBX58
94	Chr4_4	32725687	32729250	Chr7_2	55195574	55197452	AarBBX38.match.AarBBX63
95	Chr4_4	32725687	32729250	Chr7_3	50174829	50176718	AarBBX38.match.AarBBX69
96	Chr6_1	160164234	160165723	Chr6_2	158092684	158094144	AarBBX43.match.AarBBX48
97	Chr6_1	160164234	160165723	Chr6_3	155209003	155210474	AarBBX43.match.AarBBX52
98	Chr6_1	160164234	160165723	Chr6_4	156358320	156359811	AarBBX43.match.AarBBX57
99	Chr2_1	40590563	40595070	Chr2_2	26818063	26822368	AarBBX19.match.AarBBX20
100	Chr2_2	26818063	26822368	Chr2_4	27172119	27176617	AarBBX20.match.AarBBX21
101	Chr2_2	26818063	26822368	Contig_4476	534432	538757	AarBBX20.match.AarBBX107
102	Chr6_1	67124466	67126354	Chr6_2	61565884	61567781	AarBBX39.match.AarBBX44
103	Chr6_2	61565884	61567781	Chr6_3	54878848	54880745	AarBBX44.match.AarBBX49
104	Chr6_2	61565884	61567781	Chr7_1	201730733	201732507	AarBBX44.match.AarBBX59
105	Chr6_2	61565884	61567781	Chr7_3	204251856	204254217	AarBBX44.match.AarBBX71
106	Chr3_1	4683518	4686105	Chr3_2	158747	161211	AarBBX22.match.AarBBX24
107	Chr10_1	252169247	252172015	Chr4_2	76312923	76314506	AarBBX91.match.AarBBX34
108	Chr4_1	72279646	72281218	Chr4_2	76312923	76314506	AarBBX31.match.AarBBX34
109	Chr4_2	76312923	76314506	Chr9_1	141292030	141294883	AarBBX34.match.AarBBX89
110	Chr4_2	76312923	76314506	Chr9_2	136706405	136709270	AarBBX34.match.AarBBX90
111	Chr3_1	201079453	201081396	Chr3_4	195688811	195691527	AarBBX23.match.AarBBX29
112	Chr3_2	200133988	200136061	Chr3_4	195688811	195691527	AarBBX25.match.AarBBX29
113	Chr3_3	197079606	197082223	Chr3_4	195688811	195691527	AarBBX27.match.AarBBX29
114	Chr4_3	39376702	39379930	Chr7_3	50174829	50176718	AarBBX36.match.AarBBX69
115	Chr7_1	46414810	46416695	Chr7_3	50174829	50176718	AarBBX58.match.AarBBX69
116	Chr7_2	55195574	55197452	Chr7_3	50174829	50176718	AarBBX63.match.AarBBX69
117	Chr7_2	202696057	202701239	Chr7_3	196266014	196270741	AarBBX64.match.AarBBX70
118	Chr7_3	196266014	196270741	Chr7_4	192879351	192884324	AarBBX70.match.AarBBX76
119	Chr7_3	196266014	196270741	Contig_3852	409040	413954	AarBBX70.match.AarBBX105
120	Chr6_1	67124466	67126354	Chr6_3	54878848	54880745	AarBBX39.match.AarBBX49
121	Chr6_3	54878848	54880745	Chr7_1	201730733	201732507	AarBBX49.match.AarBBX59
122	Chr6_3	54878848	54880745	Chr7_3	204251856	204254217	AarBBX49.match.AarBBX71
123	Chr6_1	70488722	70491604	Chr6_4	62770403	62773285	AarBBX40.match.AarBBX54
124	Chr6_2	64431810	64434699	Chr6_4	62770403	62773285	AarBBX45.match.AarBBX54
125	Chr6_3	58977388	58980270	Chr6_4	62770403	62773285	AarBBX50.match.AarBBX54
126	Chr1_2	18093616	18095900	Chr1_4	15018155	15020398	AarBBX5.match.AarBBX14
127	Chr1_3	16557207	16559461	Chr1_4	15018155	15020398	AarBBX9.match.AarBBX14
128	Chr1_4	15018155	15020398	Contig_3016	5113	7356	AarBBX14.match.AarBBX104
129	Chr10_1	311915635	311917308	Chr1_3	120070096	120071563	AarBBX95.match.AarBBX12
130	Chr10_2	314642368	314643709	Chr1_3	120070096	120071563	AarBBX100.match.AarBBX12
131	Chr1_1	131203671	131205158	Chr1_3	120070096	120071563	AarBBX3.match.AarBBX12
132	Chr1_2	126106817	126108296	Chr1_3	120070096	120071563	AarBBX7.match.AarBBX12
133	Chr1_3	120070096	120071563	Chr8_1	166049132	166050842	AarBBX12.match.AarBBX84
134	Chr10_1	311915635	311917308	Chr1_1	131203671	131205158	AarBBX95.match.AarBBX3
135	Chr10_2	314642368	314643709	Chr1_1	131203671	131205158	AarBBX100.match.AarBBX3
136	Chr1_1	131203671	131205158	Chr1_2	126106817	126108296	AarBBX3.match.AarBBX7
137	Chr1_1	131203671	131205158	Chr8_1	166049132	166050842	AarBBX3.match.AarBBX84
138	Chr10_1	252169247	252172015	Chr9_2	136706405	136709270	AarBBX91.match.AarBBX90
139	Chr4_1	72279646	72281218	Chr9_2	136706405	136709270	AarBBX31.match.AarBBX90
140	Chr9_1	141292030	141294883	Chr9_2	136706405	136709270	AarBBX89.match.AarBBX90
141	Chr10_1	292465779	292469619	Chr8_1	148033277	148036863	AarBBX94.match.AarBBX83
142	Chr10_2	294827649	294831710	Chr8_1	148033277	148036863	AarBBX99.match.AarBBX83
143	Chr1_1	36236523	36239280	Chr8_1	148033277	148036863	AarBBX2.match.AarBBX83
144	Chr1_2	31166380	31168105	Chr8_1	148033277	148036863	AarBBX6.match.AarBBX83
145	Chr1_4	27710298	27713630	Chr8_1	148033277	148036863	AarBBX16.match.AarBBX83
146	Chr8_1	148033277	148036863	Chr8_2	143256679	143260838	AarBBX83.match.AarBBX87
147	Chr6_2	158092684	158094144	Chr6_4	156358320	156359811	AarBBX48.match.AarBBX57
148	Chr6_3	155209003	155210474	Chr6_4	156358320	156359811	AarBBX52.match.AarBBX57
149	Chr1_4	22400462	22404950	Contig_4115	351469	355929	AarBBX15.match.AarBBX106
150	Chr7_2	214393008	214395954	Contig_4115	351469	355929	AarBBX66.match.AarBBX106
151	Chr7_3	208858216	208861731	Contig_4115	351469	355929	AarBBX72.match.AarBBX106
152	Chr4_2	198061438	198062121	Chr4_3	186541687	186542373	AarBBX35.match.AarBBX37
153	Chr4_2	198061438	198062121	Contig_5091	109736	110416	AarBBX35.match.AarBBX109
154	Chr7_1	237515521	237516861	Chr7_3	217159358	217160843	AarBBX62.match.AarBBX74
155	Chr7_2	224276147	224277884	Chr7_3	217159358	217160843	AarBBX68.match.AarBBX74
156	Chr7_3	217159358	217160843	Chr7_4	213577611	213578909	AarBBX74.match.AarBBX80
157	Chr10_1	292465779	292469619	Chr8_2	143256679	143260838	AarBBX94.match.AarBBX87
158	Chr10_2	294827649	294831710	Chr8_2	143256679	143260838	AarBBX99.match.AarBBX87
159	Chr1_1	36236523	36239280	Chr8_2	143256679	143260838	AarBBX2.match.AarBBX87
160	Chr1_2	31166380	31168105	Chr8_2	143256679	143260838	AarBBX6.match.AarBBX87
161	Chr1_4	27710298	27713630	Chr8_2	143256679	143260838	AarBBX16.match.AarBBX87
162	Chr6_1	102986247	102987493	Chr6_3	155209003	155210474	AarBBX42.match.AarBBX52
163	Chr10_2	294827649	294831710	Chr1_2	31166380	31168105	AarBBX99.match.AarBBX6
164	Chr1_1	36236523	36239280	Chr1_2	31166380	31168105	AarBBX2.match.AarBBX6
165	Chr1_2	31166380	31168105	Chr1_3	30838511	30841114	AarBBX6.match.AarBBX11
166	Chr1_2	31166380	31168105	Chr1_4	27710298	27713630	AarBBX6.match.AarBBX16
167	Chr1_2	31166380	31168105	Chr7_1	220630922	220637200	AarBBX6.match.AarBBX61
168	Chr1_2	31166380	31168105	Chr7_2	215830982	215836143	AarBBX6.match.AarBBX67
169	Chr1_2	31166380	31168105	Chr7_4	207111025	207116372	AarBBX6.match.AarBBX79
170	Chr7_2	202696057	202701239	Chr7_4	192879351	192884324	AarBBX64.match.AarBBX76
171	Chr7_4	192879351	192884324	Contig_3852	409040	413954	AarBBX76.match.AarBBX105
172	Chr7_1	206134160	206137152	Chr7_3	208858216	208861731	AarBBX60.match.AarBBX72
173	Chr3_1	201079453	201081396	Chr3_2	200133988	200136061	AarBBX23.match.AarBBX25
174	Chr3_1	201079453	201081396	Chr3_3	197079606	197082223	AarBBX23.match.AarBBX27
175	Chr6_2	99537439	99539055	Chr6_3	155209003	155210474	AarBBX47.match.AarBBX52
176	Chr6_2	158092684	158094144	Chr6_3	155209003	155210474	AarBBX48.match.AarBBX52
177	Chr6_1	70488722	70491604	Chr6_2	64431810	64434699	AarBBX40.match.AarBBX45
178	Chr6_1	70488722	70491604	Chr6_3	58977388	58980270	AarBBX40.match.AarBBX50
179	Chr10_1	292465779	292469619	Chr10_2	294827649	294831710	AarBBX94.match.AarBBX99
180	Chr10_1	292465779	292469619	Chr1_1	36236523	36239280	AarBBX94.match.AarBBX2
181	Chr10_1	288702974	288705350	Chr1_4	22400462	22404950	AarBBX92.match.AarBBX15
182	Chr1_4	22400462	22404950	Chr7_2	214393008	214395954	AarBBX15.match.AarBBX66
183	Chr1_4	22400462	22404950	Chr7_3	208858216	208861731	AarBBX15.match.AarBBX72
184	Chr1_4	22400462	22404950	Chr8_1	144703609	144705984	AarBBX15.match.AarBBX81
185	Chr2_1	40590563	40595070	Chr2_4	27172119	27176617	AarBBX19.match.AarBBX21
186	Chr2_1	40590563	40595070	Contig_4476	534432	538757	AarBBX19.match.AarBBX107
187	Chr10_1	252169247	252172015	Chr4_1	72279646	72281218	AarBBX91.match.AarBBX31
188	Chr4_1	72279646	72281218	Chr9_1	141292030	141294883	AarBBX31.match.AarBBX89
189	Chr10_1	311915635	311917308	Chr1_2	126106817	126108296	AarBBX95.match.AarBBX7
190	Chr10_2	314642368	314643709	Chr1_2	126106817	126108296	AarBBX100.match.AarBBX7
191	Chr1_2	126106817	126108296	Chr8_1	166049132	166050842	AarBBX7.match.AarBBX84
192	Chr6_1	85007091	85013129	Chr6_4	74897650	74902774	AarBBX41.match.AarBBX55
193	Chr6_2	78068968	78072801	Chr6_4	74897650	74902774	AarBBX46.match.AarBBX55
194	Chr1_2	183380457	183382293	Chr1_4	175484378	175486219	AarBBX8.match.AarBBX18
195	Chr1_3	178200185	178202032	Chr1_4	175484378	175486219	AarBBX13.match.AarBBX18
196	Chr10_1	288702974	288705350	Chr8_1	144703609	144705984	AarBBX92.match.AarBBX81
197	Chr10_2	291020765	291023140	Chr8_1	144703609	144705984	AarBBX97.match.AarBBX81
198	Chr8_1	144703609	144705984	Chr8_2	139442452	139444827	AarBBX81.match.AarBBX85
199	Chr3_2	200133988	200136061	Chr3_3	197079606	197082223	AarBBX25.match.AarBBX27
200	Chr3_1	4683518	4686105	Chr3_3	314749	317193	AarBBX22.match.AarBBX26
201	Chr7_1	237515521	237516861	Chr7_2	224276147	224277884	AarBBX62.match.AarBBX68
202	Chr7_1	237515521	237516861	Chr7_4	213577611	213578909	AarBBX62.match.AarBBX80
203	Chr4_3	186541687	186542373	Contig_5091	109736	110416	AarBBX37.match.AarBBX109
204	Chr1_1	36236523	36239280	Chr7_4	207111025	207116372	AarBBX2.match.AarBBX79
205	Chr1_3	30838511	30841114	Chr7_4	207111025	207116372	AarBBX11.match.AarBBX79
206	Chr1_4	27710298	27713630	Chr7_4	207111025	207116372	AarBBX16.match.AarBBX79
207	Chr7_1	220630922	220637200	Chr7_4	207111025	207116372	AarBBX61.match.AarBBX79
208	Chr7_2	215830982	215836143	Chr7_4	207111025	207116372	AarBBX67.match.AarBBX79
209	Chr10_1	311915635	311917308	Chr10_2	314642368	314643709	AarBBX95.match.AarBBX100
210	Chr10_2	314642368	314643709	Chr8_1	166049132	166050842	AarBBX100.match.AarBBX84
211	Chr10_1	252169247	252172015	Chr9_1	141292030	141294883	AarBBX91.match.AarBBX89
212	Chr1_2	18093616	18095900	Chr1_3	16557207	16559461	AarBBX5.match.AarBBX9
213	Chr7_2	202696057	202701239	Contig_3852	409040	413954	AarBBX64.match.AarBBX105
214	Chr2_4	27172119	27176617	Contig_4476	534432	538757	AarBBX21.match.AarBBX107
215	Chr7_2	224276147	224277884	Chr7_4	213577611	213578909	AarBBX68.match.AarBBX80
216	Chr7_1	201730733	201732507	Chr7_3	204251856	204254217	AarBBX59.match.AarBBX71
217	Chr10_1	311915635	311917308	Chr8_1	166049132	166050842	AarBBX95.match.AarBBX84
218	Chr10_2	293833322	293835312	Chr8_1	147155611	147157295	AarBBX98.match.AarBBX82
219	Chr1_4	27710298	27713630	Chr7_1	220630922	220637200	AarBBX16.match.AarBBX61
220	Chr7_1	220630922	220637200	Chr7_2	215830982	215836143	AarBBX61.match.AarBBX67
221	Chr6_2	64431810	64434699	Chr6_3	58977388	58980270	AarBBX45.match.AarBBX50
222	Chr4_3	39376702	39379930	Chr7_2	55195574	55197452	AarBBX36.match.AarBBX63
223	Chr7_1	46414810	46416695	Chr7_2	55195574	55197452	AarBBX58.match.AarBBX63
224	Chr10_1	288702974	288705350	Chr8_2	139442452	139444827	AarBBX92.match.AarBBX85
225	Chr10_2	291020765	291023140	Chr8_2	139442452	139444827	AarBBX97.match.AarBBX85
226	Chr10_1	288702974	288705350	Chr10_2	291020765	291023140	AarBBX92.match.AarBBX97
227	Chr6_1	85007091	85013129	Chr6_2	78068968	78072801	AarBBX41.match.AarBBX46
228	Chr7_2	214387534	214389195	Chr7_3	208858216	208861731	AY039249-RA.match.AarBBX72
229	Chr7_3	208858216	208861731	Chr7_4	205470931	205471219	AarBBX72.match.AY053549-RA
230	Chr4_3	39376702	39379930	Chr7_1	46414810	46416695	AarBBX36.match.AarBBX58
231	Chr1_1	36236523	36239280	Chr1_3	30838511	30841114	AarBBX2.match.AarBBX11
232	Chr1_3	30838511	30841114	Chr1_4	27710298	27713630	AarBBX11.match.AarBBX16
233	Chr1_2	183380457	183382293	Chr1_3	178200185	178202032	AarBBX8.match.AarBBX13
234	Chr10_2	294827649	294831710	Chr1_4	27710298	27713630	AarBBX99.match.AarBBX16
235	Chr1_1	36236523	36239280	Chr1_4	27710298	27713630	AarBBX2.match.AarBBX16
236	Chr1_4	27710298	27713630	Chr7_2	215830982	215836143	AarBBX16.match.AarBBX67
237	Chr10_2	294827649	294831710	Chr1_1	36236523	36239280	AarBBX99.match.AarBBX2
