# Supplementary material for: Genome-Wide Characterization and Light-Responsive Expression Patterns of B-Box Transcription Factors in Artemisia argyi
Source: Plants (Basel). 2026 Jun 28;15(13):2003. doi: 10.3390/plants15132003 (PMC13363855; doi:10.3390/plants15132003)
Supplement: Supplementary file 1 [file plants-15-02003-s001.zip › Supplementary table_S5.xlsx]

## Sheet: Table S5
Table S5. 56 pairs of BBX genes between Arabidopsis thaliana and Artemisia argyi on the basis of synteny analysis.
Gene pairs	Chromosome_A.thaliana	Position.start_A.thaliana	Position.end_A.thaliana	ID_A.thaliana	ID_A.argyi	Chromosome_A.argyi	Position.start_A.argyi	Position.end_A.argyi
AtBBX15.match.AarBBX49	Chr1	8933716	8935460	AtBBX15	AarBBX49	Chr6_3	54878848	54880745
AtBBX15.match.AarBBX53	Chr1	8933716	8935460	AtBBX15	AarBBX53	Chr6_4	59062381	59064278
AtBBX15.match.AarBBX59	Chr1	8933716	8935460	AtBBX15	AarBBX59	Chr7_1	201730733	201732507
AtBBX15.match.AarBBX65	Chr1	8933716	8935460	AtBBX15	AarBBX65	Chr7_2	210361598	210364002
AtBBX15.match.AarBBX71	Chr1	8933716	8935460	AtBBX15	AarBBX71	Chr7_3	204251856	204254217
AtBBX15.match.AarBBX77	Chr1	8933716	8935460	AtBBX15	AarBBX77	Chr7_4	200605055	200607419
AtBBX13.match.AarBBX41	Chr1	9775528	9777810	AtBBX13	AarBBX41	Chr6_1	85007091	85013129
AtBBX13.match.AarBBX55	Chr1	9775528	9777810	AtBBX13	AarBBX55	Chr6_4	74897650	74902774
AtBBX27.match.AarBBX54	Chr1	25559246	25561212	AtBBX27	AarBBX54	Chr6_4	62770403	62773285
AtBBX14.match.AarBBX39	Chr1	25709114	25710907	AtBBX14	AarBBX39	Chr6_1	67124466	67126354
AtBBX14.match.AarBBX44	Chr1	25709114	25710907	AtBBX14	AarBBX44	Chr6_2	61565884	61567781
AtBBX14.match.AarBBX49	Chr1	25709114	25710907	AtBBX14	AarBBX49	Chr6_3	54878848	54880745
AtBBX14.match.AarBBX53	Chr1	25709114	25710907	AtBBX14	AarBBX53	Chr6_4	59062381	59064278
AtBBX14.match.AarBBX59	Chr1	25709114	25710907	AtBBX14	AarBBX59	Chr7_1	201730733	201732507
AtBBX14.match.AarBBX65	Chr1	25709114	25710907	AtBBX14	AarBBX65	Chr7_2	210361598	210364002
AtBBX14.match.AarBBX71	Chr1	25709114	25710907	AtBBX14	AarBBX71	Chr7_3	204251856	204254217
AtBBX14.match.AarBBX77	Chr1	25709114	25710907	AtBBX14	AarBBX77	Chr7_4	200605055	200607419
AtBBX21.match.AarBBX30	Chr1	28366027	28367652	AtBBX21	AarBBX30	Chr4_1	36460899	36464042
AtBBX21.match.AarBBX36	Chr1	28366027	28367652	AtBBX21	AarBBX36	Chr4_3	39376702	39379930
AtBBX21.match.AarBBX38	Chr1	28366027	28367652	AtBBX21	AarBBX38	Chr4_4	32725687	32729250
AtBBX21.match.AarBBX58	Chr1	28366027	28367652	AtBBX21	AarBBX58	Chr7_1	46414810	46416695
AtBBX21.match.AarBBX63	Chr1	28366027	28367652	AtBBX21	AarBBX63	Chr7_2	55195574	55197452
AtBBX21.match.AarBBX69	Chr1	28366027	28367652	AtBBX21	AarBBX69	Chr7_3	50174829	50176718
AtBBX21.match.AarBBX75	Chr1	28366027	28367652	AtBBX21	AarBBX75	Chr7_4	47619788	47621673
AtBBX22.match.AarBBX94	Chr1	29567106	29568815	AtBBX22	AarBBX94	Chr10_1	292465779	292469619
AtBBX22.match.AarBBX6	Chr1	29567106	29568815	AtBBX22	AarBBX6	Chr1_2	31166380	31168105
AtBBX22.match.AarBBX16	Chr1	29567106	29568815	AtBBX22	AarBBX16	Chr1_4	27710298	27713630
AtBBX22.match.AarBBX61	Chr1	29567106	29568815	AtBBX22	AarBBX61	Chr7_1	220630922	220637200
AtBBX22.match.AarBBX67	Chr1	29567106	29568815	AtBBX22	AarBBX67	Chr7_2	215830982	215836143
AtBBX22.match.AarBBX73	Chr1	29567106	29568815	AtBBX22	AarBBX73	Chr7_3	210532043	210537829
AtBBX22.match.AarBBX79	Chr1	29567106	29568815	AtBBX22	AarBBX79	Chr7_4	207111025	207116372
AtBBX18.match.AarBBX14	Chr2	9126263	9127843	AtBBX18	AarBBX14	Chr1_4	15018155	15020398
AtBBX11.match.AarBBX21	Chr2	19607996	19609645	AtBBX11	AarBBX21	Chr2_4	27172119	27176617
AtBBX3.match.AarBBX31	Chr3	487236	488693	AtBBX3	AarBBX31	Chr4_1	72279646	72281218
AtBBX3.match.AarBBX89	Chr3	487236	488693	AtBBX3	AarBBX89	Chr9_1	141292030	141294883
AtBBX3.match.AarBBX90	Chr3	487236	488693	AtBBX3	AarBBX90	Chr9_2	136706405	136709270
AtBBX3.match.AarBBX91	Chr3	487236	488693	AtBBX3	AarBBX91	Chr10_1	252169247	252172015
AtBBX3.match.AarBBX96	Chr3	487236	488693	AtBBX3	AarBBX96	Chr10_2	257404388	257407147
AtBBX28.match.AarBBX62	Chr4	13675638	13676910	AtBBX28	AarBBX62	Chr7_1	237515521	237516861
AtBBX28.match.AarBBX74	Chr4	13675638	13676910	AtBBX28	AarBBX74	Chr7_3	217159358	217160843
AtBBX20.match.AarBBX14	Chr4	18204855	18206509	AtBBX20	AarBBX14	Chr1_4	15018155	15020398
AtBBX20.match.AarBBX5	Chr4	18204855	18206509	AtBBX20	AarBBX5	Chr1_2	18093616	18095900
AtBBX1.match.AarBBX90	Chr5	5171182	5172758	AtBBX1	AarBBX90	Chr9_2	136706405	136709270
AtBBX1.match.AarBBX31	Chr5	5171182	5172758	AtBBX1	AarBBX31	Chr4_1	72279646	72281218
AtBBX1.match.AarBBX34	Chr5	5171182	5172758	AtBBX1	AarBBX34	Chr4_2	76312923	76314506
AtBBX1.match.AarBBX91	Chr5	5171182	5172758	AtBBX1	AarBBX91	Chr10_1	252169247	252172015
AtBBX1.match.AarBBX96	Chr5	5171182	5172758	AtBBX1	AarBBX96	Chr10_2	257404388	257407147
AtBBX29.match.AarBBX74	Chr5	22114304	22115472	AtBBX29	AarBBX74	Chr7_3	217159358	217160843
AtBBX6.match.AarBBX84	Chr5	23355464	23356989	AtBBX6	AarBBX84	Chr8_1	166049132	166050842
AtBBX6.match.AarBBX88	Chr5	23355464	23356989	AtBBX6	AarBBX88	Chr8_2	169620325	169621944
AtBBX6.match.AarBBX100	Chr5	23355464	23356989	AtBBX6	AarBBX100	Chr10_2	314642368	314643709
AtBBX6.match.AarBBX12	Chr5	23355464	23356989	AtBBX6	AarBBX12	Chr1_3	120070096	120071563
AtBBX6.match.AarBBX17	Chr5	23355464	23356989	AtBBX6	AarBBX17	Chr1_4	118188785	118190265
AtBBX6.match.AarBBX3	Chr5	23355464	23356989	AtBBX6	AarBBX3	Chr1_1	131203671	131205158
AtBBX6.match.AarBBX7	Chr5	23355464	23356989	AtBBX6	AarBBX7	Chr1_2	126106817	126108296
AtBBX6.match.AarBBX95	Chr5	23355464	23356989	AtBBX6	AarBBX95	Chr10_1	311915635	311917308
