# Supplementary material for: Genome-Wide Characterization and Light-Responsive Expression Patterns of B-Box Transcription Factors in Artemisia argyi
Source: Plants (Basel). 2026 Jun 28;15(13):2003. doi: 10.3390/plants15132003 (PMC13363855; doi:10.3390/plants15132003)
Supplement: Supplementary file 1 [file plants-15-02003-s001.zip › Supplementary table_S6.xlsx]

## Sheet: Table S6
Table S6. 42 pairs of BBX genes between Artemisia annua and Artemisia argyi on the basis of synteny analysis.
Gene pairs	Chromosome_A.argyi	Position.start_A.argyi	Position.end_A.argyi	ID_A.argyi	ID_A.annua	Chromosome_A.annua	Position.start_A.annua	Position.end_A.annua
AarBBX91.match.AaBBX1	Chr10_1	252169247	252172015	AarBBX91	AaBBX1	PKPP01000008	251533	254779
AarBBX96.match.AaBBX1	Chr10_2	257404388	257407147	AarBBX96	AaBBX1	PKPP01000008	251533	254779
AarBBX31.match.AaBBX1	Chr4_1	72279646	72281218	AarBBX31	AaBBX1	PKPP01000008	251533	254779
AarBBX34.match.AaBBX1	Chr4_2	76312923	76314506	AarBBX34	AaBBX1	PKPP01000008	251533	254779
AarBBX89.match.AaBBX1	Chr9_1	141292030	141294883	AarBBX89	AaBBX1	PKPP01000008	251533	254779
AarBBX90.match.AaBBX1	Chr9_2	136706405	136709270	AarBBX90	AaBBX1	PKPP01000008	251533	254779
AarBBX60.match.mrna.AA017130.t1	Chr7_1	206134160	206137152	AarBBX60	AA017130	PKPP01000059	289500	309195
AarBBX72.match.mrna.AA017130.t1	Chr7_3	208858216	208861731	AarBBX72	AA017130	PKPP01000059	289500	309195
AarBBX78.match.mrna.AA017130.t1	Chr7_4	205475591	205479107	AarBBX78	AA017130	PKPP01000059	289500	309195
AarBBX14.match.mrna.AA046820.t1	Chr1_4	15018155	15020398	AarBBX14	AA046820	PKPP01000226	132589	135416
AarBBX5.match.mrna.AA046820.t1	Chr1_2	18093616	18095900	AarBBX5	AA046820	PKPP01000226	132589	135416
AarBBX9.match.mrna.AA046820.t1	Chr1_3	16557207	16559461	AarBBX9	AA046820	PKPP01000226	132589	135416
AarBBX62.match.AaBBX26	Chr7_1	237515521	237516861	AarBBX62	AaBBX26	PKPP01000733	222183	225531
AarBBX68.match.AaBBX26	Chr7_2	224276147	224277884	AarBBX68	AaBBX26	PKPP01000733	222183	225531
AarBBX74.match.AaBBX26	Chr7_3	217159358	217160843	AarBBX74	AaBBX26	PKPP01000733	222183	225531
AarBBX80.match.AaBBX26	Chr7_4	213577611	213578909	AarBBX80	AaBBX26	PKPP01000733	222183	225531
AarBBX42.match.mrna.AA116110.t1	Chr6_1	102986247	102987493	AarBBX42	AA116110	PKPP01000762	110040	111639
AarBBX47.match.mrna.AA116110.t1	Chr6_2	99537439	99539055	AarBBX47	AA116110	PKPP01000762	110040	111639
AarBBX51.match.mrna.AA116110.t1	Chr6_3	92702504	92703750	AarBBX51	AA116110	PKPP01000762	110040	111639
AarBBX64.match.AaBBX10	Chr7_2	202696057	202701239	AarBBX64	AaBBX10	PKPP01000881	131297	136041
AarBBX70.match.AaBBX10	Chr7_3	196266014	196270741	AarBBX70	AaBBX10	PKPP01000881	131297	136041
AarBBX76.match.AaBBX10	Chr7_4	192879351	192884324	AarBBX76	AaBBX10	PKPP01000881	131297	136041
AarBBX23.match.AaBBX3	Chr3_1	201079453	201081396	AarBBX23	AaBBX3	PKPP01001586	101990	105053
AarBBX22.match.mrna.AA213300.t1	Chr3_1	4683518	4686105	AarBBX22	AA213300	PKPP01001944	66253	68864
AarBBX24.match.mrna.AA213300.t1	Chr3_2	158747	161211	AarBBX24	AA213300	PKPP01001944	66253	68864
AarBBX26.match.mrna.AA213300.t1	Chr3_3	314749	317193	AarBBX26	AA213300	PKPP01001944	66253	68864
AarBBX28.match.mrna.AA213300.t1	Chr3_4	5447742	5449418	AarBBX28	AA213300	PKPP01001944	66253	68864
AarBBX93.match.AaBBX16	Chr10_1	291418059	291420036	AarBBX93	AaBBX16	PKPP01002234	136323	137869
AarBBX98.match.AaBBX16	Chr10_2	293833322	293835312	AarBBX98	AaBBX16	PKPP01002234	136323	137869
AarBBX82.match.AaBBX16	Chr8_1	147155611	147157295	AarBBX82	AaBBX16	PKPP01002234	136323	137869
AarBBX86.match.AaBBX16	Chr8_2	142101440	142103468	AarBBX86	AaBBX16	PKPP01002234	136323	137869
AarBBX30.match.AaBBX19	Chr4_1	36460899	36464042	AarBBX30	AaBBX19	PKPP01006800	25724	27327
AarBBX33.match.AaBBX19	Chr4_2	37132715	37136796	AarBBX33	AaBBX19	PKPP01006800	25724	27327
AarBBX36.match.AaBBX19	Chr4_3	39376702	39379930	AarBBX36	AaBBX19	PKPP01006800	25724	27327
AarBBX38.match.AaBBX19	Chr4_4	32725687	32729250	AarBBX38	AaBBX19	PKPP01006800	25724	27327
AarBBX32.match.AaBBX27	Chr4_1	201620014	201620697	AarBBX32	AaBBX27	PKPP01008014	23405	24502
AarBBX35.match.AaBBX27	Chr4_2	198061438	198062121	AarBBX35	AaBBX27	PKPP01008014	23405	24502
AarBBX37.match.AaBBX27	Chr4_3	186541687	186542373	AarBBX37	AaBBX27	PKPP01008014	23405	24502
AarBBX32.match.mrna.AA490410.t1	Chr4_1	201620014	201620697	AarBBX32	AA490410	PKPP01009342	49291	50593
AarBBX35.match.mrna.AA490410.t1	Chr4_2	198061438	198062121	AarBBX35	AA490410	PKPP01009342	49291	50593
AarBBX37.match.mrna.AA490410.t1	Chr4_3	186541687	186542373	AarBBX37	AA490410	PKPP01009342	49291	50593
AarBBX22.match.AaBBX22	Chr3_1	4683518	4686105	AarBBX22	AaBBX22	PKPP01010646	2581	4495
