# Supplementary material for: Genome-Wide Characterization and Light-Responsive Expression Patterns of B-Box Transcription Factors in Artemisia argyi
Source: Plants (Basel). 2026 Jun 28;15(13):2003. doi: 10.3390/plants15132003 (PMC13363855; doi:10.3390/plants15132003)
Supplement: Supplementary file 1 [file plants-15-02003-s001.zip › Supplementary table_S7.xlsx]

## Sheet: table S7
Table S7. FPKM and basic information of 52 key AarBBX on the basis of K-Means clustering analysis from dark-to-light RNA-seq.
Name.ID	Gene.ID	K means.Sub class	FPKM.0h_Rep1	FPKM.0h_Rep2	FPKM.0h_Rep3	FPKM.1h_Rep1	FPKM.1h_Rep2	FPKM.1h_Rep3	FPKM.6h_Rep1	FPKM.6h_Rep2	FPKM.6h_Rep3	FPKM.12h_Rep1	FPKM.12h_Rep2	FPKM.12h_Rep3	FPKM.48h_Rep1	FPKM.48h_Rep2	FPKM.48h_Rep3	Chromosome	Position.start	Position.end	strand	KEGG	KEGG pathway	NR	Swissprot	Tremble	GO	TF-Family	TF-Category	TF-Classification
AarBBX32	AY152939-RA	1	0	0.2316	0	16.6819	12.73	14.4754	2.3065	1.7817	1.9064	1.6258	1.2134	1.7186	21.6572	17.8788	16.3414	Chr4_1	201620014	201620697	+	K12135 zinc finger protein CONSTANS | (RefSeq) zinc finger protein CONSTANS-like (A)	ko04712: Circadian rhythm - plant	B-box zinc finger protein 32 [Artemisia annua]	BBX32_ARATH RecName: Full=B-box zinc finger protein 32 {ECO:0000303|PubMed:19920209}; AltName: Full=EIP6, EMF1-INTERACTING PROTEIN 6;	A0A2U1LHL1_ARTAN SubName: Full=B-box zinc finger protein 32 {ECO:0000313|EMBL:PWA48491.1};	GO:0005737,cytoplasm; GO:0005634,nucleus; GO:0003700,DNA-binding transcription factor activity; GO:0008270,zinc ion binding; GO:0009785,blue light signaling pathway; GO:0045892,negative regulation of DNA-templated transcription; GO:0009640,photomorphogenesis; GO:0010017,red or far-red light signaling pathway; GO:0009909,regulation of flower development; GO:0006355,regulation of DNA-templated tran…	--	--	--
AarBBX37	AY208909-RA	1	0	0	0	19.617	20.4827	22.4547	5.1855	4.7305	4.8129	3.2374	3.198	2.0914	30.542	30.7883	26.9019	Chr4_3	186541687	186542373	+	K12135 zinc finger protein CONSTANS | (RefSeq) zinc finger protein CONSTANS-like (A)	ko04712: Circadian rhythm - plant	B-box zinc finger protein 32 [Artemisia annua]	BBX32_ARATH RecName: Full=B-box zinc finger protein 32 {ECO:0000303|PubMed:19920209}; AltName: Full=EIP6, EMF1-INTERACTING PROTEIN 6;	A0A2U1LHL1_ARTAN SubName: Full=B-box zinc finger protein 32 {ECO:0000313|EMBL:PWA48491.1};	GO:0005737,cytoplasm; GO:0005634,nucleus; GO:0003700,DNA-binding transcription factor activity; GO:0008270,zinc ion binding; GO:0009785,blue light signaling pathway; GO:0045892,negative regulation of DNA-templated transcription; GO:0009640,photomorphogenesis; GO:0010017,red or far-red light signaling pathway; GO:0009909,regulation of flower development; GO:0006355,regulation of DNA-templated tran…	--	--	--
AarBBX109	AY258987-RA	1	0.4474	0	0	19.8558	20.7773	24.2752	2.3914	3.2212	3.3509	2.2453	2.2942	1.4066	26.5592	25.3563	25.3513	Contig_5091	109736	110416	+	K12135 zinc finger protein CONSTANS | (RefSeq) zinc finger protein CONSTANS-like (A)	ko04712: Circadian rhythm - plant	B-box zinc finger protein 32 [Artemisia annua]	BBX32_ARATH RecName: Full=B-box zinc finger protein 32 {ECO:0000303|PubMed:19920209}; AltName: Full=EIP6, EMF1-INTERACTING PROTEIN 6;	A0A2U1LHL1_ARTAN SubName: Full=B-box zinc finger protein 32 {ECO:0000313|EMBL:PWA48491.1};	GO:0005737,cytoplasm; GO:0005634,nucleus; GO:0003700,DNA-binding transcription factor activity; GO:0008270,zinc ion binding; GO:0009785,blue light signaling pathway; GO:0045892,negative regulation of DNA-templated transcription; GO:0009640,photomorphogenesis; GO:0010017,red or far-red light signaling pathway; GO:0009909,regulation of flower development; GO:0006355,regulation of DNA-templated tran…	--	--	--
AarBBX35	AY160002-RA	7	0	0.0579	0.0676	11.165	9.8316	12.4075	2.5297	1.6629	2.383	2.1	1.4276	1.3367	32.2098	27.7773	26.7772	Chr4_2	198061438	198062121	+	K12135 zinc finger protein CONSTANS | (RefSeq) zinc finger protein CONSTANS-like (A)	ko04712: Circadian rhythm - plant	B-box zinc finger protein 32 [Artemisia annua]	BBX32_ARATH RecName: Full=B-box zinc finger protein 32 {ECO:0000303|PubMed:19920209}; AltName: Full=EIP6, EMF1-INTERACTING PROTEIN 6;	A0A2U1LHL1_ARTAN SubName: Full=B-box zinc finger protein 32 {ECO:0000313|EMBL:PWA48491.1};	GO:0005737,cytoplasm; GO:0005634,nucleus; GO:0003700,DNA-binding transcription factor activity; GO:0008270,zinc ion binding; GO:0009785,blue light signaling pathway; GO:0045892,negative regulation of DNA-templated transcription; GO:0009640,photomorphogenesis; GO:0010017,red or far-red light signaling pathway; GO:0009909,regulation of flower development; GO:0006355,regulation of DNA-templated tran…	--	--	--
AarBBX22	AY070982-RA	1	69.16	71.6971	67.5358	127.728	141.417	133.272	48.8227	50.3726	52.189	21.2688	20.9697	22.8402	135.25	133.881	129.391	Chr3_1	4683518	4686105	-	K01179 endoglucanase [EC:3.2.1.4] | (RefSeq) endoglucanase 23-like (A)	ko00500: Starch and sucrose metabolism; ko01100: Metabolic pathways	B-box zinc finger family protein 24 [Artemisia annua]	BBX24_ARATH RecName: Full=B-box zinc finger protein 24 {ECO:0000303|PubMed:19920209}; AltName: Full=Salt tolerance protein;	A0A2U1NZ66_ARTAN SubName: Full=B-box zinc finger family protein 24 {ECO:0000313|EMBL:PWA78781.1};	GO:0005634,nucleus; GO:0003677,DNA binding; GO:0003700,DNA-binding transcription factor activity; GO:0003712,transcription coregulator activity; GO:0008270,zinc ion binding; GO:0009640,photomorphogenesis; GO:0048573,photoperiodism, flowering; GO:1902448,positive regulation of shade avoidance; GO:0006355,regulation of DNA-templated transcription; GO:0009416,response to light stimulus; GO:0090351,s…	DBB	TF	DBB
AarBBX24	AY078955-RA	1	65.3978	72.393	63.1839	148.5	144.041	148.999	47.4721	51.9697	53.6568	17.0935	16.6602	17.0944	153.152	140.756	146.646	Chr3_2	158747	161211	+	K01179 endoglucanase [EC:3.2.1.4] | (RefSeq) endoglucanase 23-like (A)	ko00500: Starch and sucrose metabolism; ko01100: Metabolic pathways	B-box zinc finger family protein 24 [Artemisia annua]	BBX24_ARATH RecName: Full=B-box zinc finger protein 24 {ECO:0000303|PubMed:19920209}; AltName: Full=Salt tolerance protein;	A0A2U1NZ66_ARTAN SubName: Full=B-box zinc finger family protein 24 {ECO:0000313|EMBL:PWA78781.1};	GO:0005634,nucleus; GO:0003677,DNA binding; GO:0003700,DNA-binding transcription factor activity; GO:0003712,transcription coregulator activity; GO:0008270,zinc ion binding; GO:0009640,photomorphogenesis; GO:0048573,photoperiodism, flowering; GO:1902448,positive regulation of shade avoidance; GO:0006355,regulation of DNA-templated transcription; GO:0009416,response to light stimulus; GO:0090351,s…	DBB	TF	DBB
AarBBX26	AY094226-RA	1	43.9038	53.0977	44.3731	161.147	161.88	163.085	36.7738	36.3837	36.8808	18.4546	18.897	17.0533	123.233	121.507	127.261	Chr3_3	314749	317193	+	K01179 endoglucanase [EC:3.2.1.4] | (RefSeq) endoglucanase 23-like (A)	ko00500: Starch and sucrose metabolism; ko01100: Metabolic pathways	B-box zinc finger family protein 24 [Artemisia annua]	BBX24_ARATH RecName: Full=B-box zinc finger protein 24 {ECO:0000303|PubMed:19920209}; AltName: Full=Salt tolerance protein;	A0A2U1NZ66_ARTAN SubName: Full=B-box zinc finger family protein 24 {ECO:0000313|EMBL:PWA78781.1};	GO:0005634,nucleus; GO:0003677,DNA binding; GO:0003700,DNA-binding transcription factor activity; GO:0003712,transcription coregulator activity; GO:0008270,zinc ion binding; GO:0009640,photomorphogenesis; GO:0048573,photoperiodism, flowering; GO:1902448,positive regulation of shade avoidance; GO:0006355,regulation of DNA-templated transcription; GO:0009416,response to light stimulus; GO:0090351,s…	DBB	TF	DBB
AarBBX28	AY116912-RA	1	91.1267	102.424	85.2964	246.128	257.136	263.346	86.4814	82.1857	100.617	35.6815	38.1946	35.5421	287.187	276.494	291.05	Chr3_4	5447742	5449418	-	K01179 endoglucanase [EC:3.2.1.4] | (RefSeq) endoglucanase 23-like (A)	ko00500: Starch and sucrose metabolism; ko01100: Metabolic pathways	B-box zinc finger family protein 24 [Artemisia annua]	BBX24_ARATH RecName: Full=B-box zinc finger protein 24 {ECO:0000303|PubMed:19920209}; AltName: Full=Salt tolerance protein;	A0A2U1NZ66_ARTAN SubName: Full=B-box zinc finger family protein 24 {ECO:0000313|EMBL:PWA78781.1};	GO:0005634,nucleus; GO:0003677,DNA binding; GO:0003700,DNA-binding transcription factor activity; GO:0003712,transcription coregulator activity; GO:0008270,zinc ion binding; GO:0009640,photomorphogenesis; GO:0048573,photoperiodism, flowering; GO:1902448,positive regulation of shade avoidance; GO:0006355,regulation of DNA-templated transcription; GO:0009416,response to light stimulus; GO:0090351,s…	DBB	TF	DBB
AarBBX18	AY144508-RA	4	5.5936	5.6118	6.8751	65.49	58.9211	69.1301	35.4753	37.5233	39.6233	17.1465	15.5459	17.3357	26.9412	24.18	24.921	Chr1_4	175484378	175486219	-	K12135 zinc finger protein CONSTANS | (RefSeq) COL13; zinc finger protein CONSTANS-LIKE 2-like (A)	ko04712: Circadian rhythm - plant	CONSTANTS-like protein [Chrysanthemum lavandulifolium]	COL16_ARATH RecName: Full=Zinc finger protein CONSTANS-LIKE 16;	A0A1L5IZB1_CHRLV SubName: Full=CONSTANTS-like protein {ECO:0000313|EMBL:AOA52174.1}; SubName: Full=Zinc finger protein CONSTANS-like protein {ECO:0000313|EMBL:APM86409.1};	GO:0005634,nucleus; GO:0003700,DNA-binding transcription factor activity; GO:0008270,zinc ion binding; GO:0006355,regulation of DNA-templated transcription; GO:0003674,molecular_function; GO:0140110,transcription regulator activity; GO:0005488,binding; GO:0043167,ion binding; GO:0043169,cation binding; GO:0046872,metal ion binding; GO:0046914,transition metal ion binding; GO:0006139,nucleobase-co…	C2C2-CO-like	TF	C2C2->C2C2-CO-like
AarBBX4	AY061276-RA	1	8.8886	8.8078	10.5312	79.4909	64.3148	75.5846	45.8643	49.6817	49.3949	28.4544	24.6793	30.1579	63.0077	56.7605	57.0284	Chr1_1	202174499	202176335	-	K12135 zinc finger protein CONSTANS | (RefSeq) COL13; zinc finger protein CONSTANS-LIKE 2-like (A)	ko04712: Circadian rhythm - plant	CONSTANTS-like protein [Chrysanthemum lavandulifolium]	COL16_ARATH RecName: Full=Zinc finger protein CONSTANS-LIKE 16;	A0A1L5IZB1_CHRLV SubName: Full=CONSTANTS-like protein {ECO:0000313|EMBL:AOA52174.1}; SubName: Full=Zinc finger protein CONSTANS-like protein {ECO:0000313|EMBL:APM86409.1};	GO:0005634,nucleus; GO:0003700,DNA-binding transcription factor activity; GO:0008270,zinc ion binding; GO:0006355,regulation of DNA-templated transcription; GO:0003674,molecular_function; GO:0140110,transcription regulator activity; GO:0005488,binding; GO:0043167,ion binding; GO:0043169,cation binding; GO:0046872,metal ion binding; GO:0046914,transition metal ion binding; GO:0006139,nucleobase-co…	C2C2-CO-like	TF	C2C2->C2C2-CO-like
AarBBX8	AY114956-RA	1	11.6418	11.1321	11.8068	97.8936	85.6927	85.6025	33.8887	33.7902	40.2391	27.5985	22.2177	28.0647	74.7195	73.6487	71.2395	Chr1_2	183380457	183382293	-	K12135 zinc finger protein CONSTANS | (RefSeq) COL13; zinc finger protein CONSTANS-LIKE 2-like (A)	ko04712: Circadian rhythm - plant	CONSTANTS-like protein [Chrysanthemum lavandulifolium]	COL16_ARATH RecName: Full=Zinc finger protein CONSTANS-LIKE 16;	A0A1L5IZB1_CHRLV SubName: Full=CONSTANTS-like protein {ECO:0000313|EMBL:AOA52174.1}; SubName: Full=Zinc finger protein CONSTANS-like protein {ECO:0000313|EMBL:APM86409.1};	GO:0005634,nucleus; GO:0003700,DNA-binding transcription factor activity; GO:0008270,zinc ion binding; GO:0006355,regulation of DNA-templated transcription; GO:0003674,molecular_function; GO:0140110,transcription regulator activity; GO:0005488,binding; GO:0043167,ion binding; GO:0043169,cation binding; GO:0046872,metal ion binding; GO:0046914,transition metal ion binding; GO:0006139,nucleobase-co…	C2C2-CO-like	TF	C2C2->C2C2-CO-like
AarBBX13	AY130051-RA	1	7.0091	8.4373	8.3473	75.6176	65.855	70.4543	32.5579	33.5036	37.0747	19.824	18.3714	21.5202	58.3084	55.7919	53.6545	Chr1_3	178200185	178202032	-	K12135 zinc finger protein CONSTANS | (RefSeq) COL13; zinc finger protein CONSTANS-LIKE 2-like (A)	ko04712: Circadian rhythm - plant	CONSTANTS-like protein [Chrysanthemum lavandulifolium]	COL16_ARATH RecName: Full=Zinc finger protein CONSTANS-LIKE 16;	A0A1L5IZB1_CHRLV SubName: Full=CONSTANTS-like protein {ECO:0000313|EMBL:AOA52174.1}; SubName: Full=Zinc finger protein CONSTANS-like protein {ECO:0000313|EMBL:APM86409.1};	GO:0005634,nucleus; GO:0003700,DNA-binding transcription factor activity; GO:0008270,zinc ion binding; GO:0006355,regulation of DNA-templated transcription; GO:0003674,molecular_function; GO:0140110,transcription regulator activity; GO:0005488,binding; GO:0043167,ion binding; GO:0043169,cation binding; GO:0046872,metal ion binding; GO:0046914,transition metal ion binding; GO:0006139,nucleobase-co…	C2C2-CO-like	TF	C2C2->C2C2-CO-like
AarBBX12	AY127796-RA	1	0.0766	0	0.0349	0.6776	1.114	0.8	0.2687	0.1225	0.0702	0	0	0	0.8545	0.2375	0.5425	Chr1_3	120070096	120071563	-	K12135 zinc finger protein CONSTANS | (RefSeq) COL2a; CONSTANS-like 2a (A)	ko04712: Circadian rhythm - plant	zinc finger protein CONSTANS-like 5 [Artemisia annua]	COL5_ARATH RecName: Full=Zinc finger protein CONSTANS-LIKE 5;	A0A2U1LWZ6_ARTAN SubName: Full=Zinc finger protein CONSTANS-like 5 {ECO:0000313|EMBL:PWA53490.1};	GO:0005634,nucleus; GO:0003700,DNA-binding transcription factor activity; GO:0000976,transcription cis-regulatory region binding; GO:0008270,zinc ion binding; GO:0009909,regulation of flower development; GO:0006355,regulation of DNA-templated transcription; GO:0003674,molecular_function; GO:0140110,transcription regulator activity; GO:0001067,transcription regulatory region nucleic acid binding; …	C2C2-CO-like	TF	C2C2->C2C2-CO-like
AarBBX17	AY142199-RA	1	0.0764	0.1787	0	26.8186	29.4608	32.1376	3.4821	3.1765	2.1009	0.0348	0	0	23.3173	20.8363	25.3788	Chr1_4	118188785	118190265	-	K12135 zinc finger protein CONSTANS | (RefSeq) COL2a; CONSTANS-like 2a (A)	ko04712: Circadian rhythm - plant	zinc finger protein CONSTANS-like 5 [Artemisia annua]	COL5_ARATH RecName: Full=Zinc finger protein CONSTANS-LIKE 5;	A0A2U1LWZ6_ARTAN SubName: Full=Zinc finger protein CONSTANS-like 5 {ECO:0000313|EMBL:PWA53490.1};	GO:0005634,nucleus; GO:0003700,DNA-binding transcription factor activity; GO:0000976,transcription cis-regulatory region binding; GO:0008270,zinc ion binding; GO:0009909,regulation of flower development; GO:0006355,regulation of DNA-templated transcription; GO:0003674,molecular_function; GO:0140110,transcription regulator activity; GO:0001067,transcription regulatory region nucleic acid binding; …	C2C2-CO-like	TF	C2C2->C2C2-CO-like
AarBBX112	AY286298-RA	1	0	0	0.0349	0.847	1.3485	1.4334	0.0768	0.1225	0.1405	0	0	0.0328	1.2026	1.1874	1.0433	Contig_12336	13474	14941	+	K12135 zinc finger protein CONSTANS | (RefSeq) COL2a; CONSTANS-like 2a (A)	ko04712: Circadian rhythm - plant	zinc finger protein CONSTANS-like 5 [Artemisia annua]	COL5_ARATH RecName: Full=Zinc finger protein CONSTANS-LIKE 5;	A0A2U1LWZ6_ARTAN SubName: Full=Zinc finger protein CONSTANS-like 5 {ECO:0000313|EMBL:PWA53490.1};	GO:0005634,nucleus; GO:0003700,DNA-binding transcription factor activity; GO:0000976,transcription cis-regulatory region binding; GO:0008270,zinc ion binding; GO:0009909,regulation of flower development; GO:0006355,regulation of DNA-templated transcription; GO:0003674,molecular_function; GO:0140110,transcription regulator activity; GO:0001067,transcription regulatory region nucleic acid binding; …	C2C2-CO-like	TF	C2C2->C2C2-CO-like
AarBBX84	AY164940-RA	4	8.6951	9.4391	8.1761	127.999	125.535	136.631	19.4504	19.2821	21.754	1.3329	1.0701	1.2823	16.2398	15.0626	16.2212	Chr8_1	166049132	166050842	+	K12135 zinc finger protein CONSTANS | (RefSeq) COL2a; CONSTANS-like 2a (A)	ko04712: Circadian rhythm - plant	CONSTANS-like 5 [Artemisia annua]	COL5_ARATH RecName: Full=Zinc finger protein CONSTANS-LIKE 5;	A0A2U1MZT1_ARTAN SubName: Full=CONSTANS-like 5 {ECO:0000313|EMBL:PWA66747.1};	GO:0005634,nucleus; GO:0003700,DNA-binding transcription factor activity; GO:0000976,transcription cis-regulatory region binding; GO:0008270,zinc ion binding; GO:0009909,regulation of flower development; GO:0006355,regulation of DNA-templated transcription; GO:0003674,molecular_function; GO:0140110,transcription regulator activity; GO:0001067,transcription regulatory region nucleic acid binding; …	C2C2-CO-like	TF	C2C2->C2C2-CO-like
AarBBX88	AY171570-RA	4	8.9713	9.8327	7.8901	110.806	112.983	121.178	13.4693	13.5503	17.0587	1.4855	1.5986	1.4553	12.9673	13.5688	17.0985	Chr8_2	169620325	169621944	+	K12135 zinc finger protein CONSTANS | (RefSeq) COL2a; CONSTANS-like 2a (A)	ko04712: Circadian rhythm - plant	CONSTANS-like 5 [Artemisia annua]	COL5_ARATH RecName: Full=Zinc finger protein CONSTANS-LIKE 5;	A0A2U1MZT1_ARTAN SubName: Full=CONSTANS-like 5 {ECO:0000313|EMBL:PWA66747.1};	GO:0005634,nucleus; GO:0003700,DNA-binding transcription factor activity; GO:0000976,transcription cis-regulatory region binding; GO:0008270,zinc ion binding; GO:0009909,regulation of flower development; GO:0006355,regulation of DNA-templated transcription; GO:0003674,molecular_function; GO:0140110,transcription regulator activity; GO:0001067,transcription regulatory region nucleic acid binding; …	C2C2-CO-like	TF	C2C2->C2C2-CO-like
AarBBX95	AY011510-RA	4	5.7001	5.1229	4.0219	96.7333	95.8094	108.613	11.4254	13.2908	14.0252	0.7612	0.5013	0.5364	11.4893	11.6035	12.0061	Chr10_1	311915635	311917308	+	K12135 zinc finger protein CONSTANS | (RefSeq) COL2a; CONSTANS-like 2a (A)	ko04712: Circadian rhythm - plant	CONSTANS-like 5 [Artemisia annua]	COL5_ARATH RecName: Full=Zinc finger protein CONSTANS-LIKE 5;	A0A2U1MZT1_ARTAN SubName: Full=CONSTANS-like 5 {ECO:0000313|EMBL:PWA66747.1};	GO:0005634,nucleus; GO:0003700,DNA-binding transcription factor activity; GO:0000976,transcription cis-regulatory region binding; GO:0008270,zinc ion binding; GO:0009909,regulation of flower development; GO:0006355,regulation of DNA-templated transcription; GO:0003674,molecular_function; GO:0140110,transcription regulator activity; GO:0001067,transcription regulatory region nucleic acid binding; …	C2C2-CO-like	TF	C2C2->C2C2-CO-like
AarBBX100	AY024849-RA	4	8.1946	9.9526	9.9961	99.6701	97.6595	107.581	16.0215	18.0189	17.741	1.7161	1.593	1.8813	13.3962	13.6536	13.1748	Chr10_2	314642368	314643709	+	K12135 zinc finger protein CONSTANS | (RefSeq) COL2a; CONSTANS-like 2a (A)	ko04712: Circadian rhythm - plant	CONSTANS-like 5 [Artemisia annua]	COL5_ARATH RecName: Full=Zinc finger protein CONSTANS-LIKE 5;	A0A2U1MZT1_ARTAN SubName: Full=CONSTANS-like 5 {ECO:0000313|EMBL:PWA66747.1};	GO:0005634,nucleus; GO:0003700,DNA-binding transcription factor activity; GO:0000976,transcription cis-regulatory region binding; GO:0008270,zinc ion binding; GO:0009909,regulation of flower development; GO:0006355,regulation of DNA-templated transcription; GO:0003674,molecular_function; GO:0140110,transcription regulator activity; GO:0001067,transcription regulatory region nucleic acid binding; …	C2C2-CO-like	TF	C2C2->C2C2-CO-like
AarBBX61	AY032366-RA	4	9.969	9.772	8.0109	18.6183	18.8927	21.0011	10.6501	10.4396	9.9997	6.8856	6.4564	7.3901	5.3779	5.8675	6.3746	Chr7_1	220630922	220637200	+	K01179 endoglucanase [EC:3.2.1.4] | (RefSeq) endoglucanase 23-like (A)	ko00500: Starch and sucrose metabolism; ko01100: Metabolic pathways	Zinc finger, B-box [Artemisia annua]	BBX22_ARATH RecName: Full=B-box zinc finger protein 22 {ECO:0000303|PubMed:19920209}; AltName: Full=Protein DOUBLE B-BOX 3 {ECO:0000303|PubMed:18540109}; AltName: Full=Protein LIGHT-REGULATED ZINC FINGER PROTEIN 1 {ECO:0000303|PubMed:18796637}; AltName: Full=Protein SALT TOLERANCE HOMOLOG 3;	A0A2U1L313_ARTAN SubName: Full=Zinc finger, B-box {ECO:0000313|EMBL:PWA43399.1};	GO:0005634,nucleus; GO:0008270,zinc ion binding; GO:0009640,photomorphogenesis; GO:0006355,regulation of DNA-templated transcription; GO:0003674,molecular_function; GO:0005488,binding; GO:0043167,ion binding; GO:0043169,cation binding; GO:0046872,metal ion binding; GO:0046914,transition metal ion binding; GO:0007275,multicellular organism development; GO:0008150,biological_process; GO:0009314,res…	--	--	--
AarBBX67	AY039325-RA	4	14.8944	16.4509	13.8551	23.6565	24.8716	25.93	11.9766	10.419	10.0065	6.3846	7.7264	7.3357	6.8987	7.9122	7.1715	Chr7_2	215830982	215836143	+	K01179 endoglucanase [EC:3.2.1.4] | (RefSeq) endoglucanase 23-like (A)	ko00500: Starch and sucrose metabolism; ko01100: Metabolic pathways	Zinc finger, B-box [Artemisia annua]	BBX22_ARATH RecName: Full=B-box zinc finger protein 22 {ECO:0000303|PubMed:19920209}; AltName: Full=Protein DOUBLE B-BOX 3 {ECO:0000303|PubMed:18540109}; AltName: Full=Protein LIGHT-REGULATED ZINC FINGER PROTEIN 1 {ECO:0000303|PubMed:18796637}; AltName: Full=Protein SALT TOLERANCE HOMOLOG 3;	A0A2U1L313_ARTAN SubName: Full=Zinc finger, B-box {ECO:0000313|EMBL:PWA43399.1};	GO:0005634,nucleus; GO:0008270,zinc ion binding; GO:0009640,photomorphogenesis; GO:0006355,regulation of DNA-templated transcription; GO:0003674,molecular_function; GO:0005488,binding; GO:0043167,ion binding; GO:0043169,cation binding; GO:0046872,metal ion binding; GO:0046914,transition metal ion binding; GO:0007275,multicellular organism development; GO:0008150,biological_process; GO:0009314,res…	--	--	--
AarBBX73	AY046523-RA	4	13.9098	12.7426	13.3477	23.6141	21.5925	23.6335	10.5525	11.184	9.3334	6.4587	7.1439	8.3636	6.6061	6.6608	6.063	Chr7_3	210532043	210537829	+	K01179 endoglucanase [EC:3.2.1.4] | (RefSeq) endoglucanase 23-like (A)	ko00500: Starch and sucrose metabolism; ko01100: Metabolic pathways	Zinc finger, B-box [Artemisia annua]	BBX22_ARATH RecName: Full=B-box zinc finger protein 22 {ECO:0000303|PubMed:19920209}; AltName: Full=Protein DOUBLE B-BOX 3 {ECO:0000303|PubMed:18540109}; AltName: Full=Protein LIGHT-REGULATED ZINC FINGER PROTEIN 1 {ECO:0000303|PubMed:18796637}; AltName: Full=Protein SALT TOLERANCE HOMOLOG 3;	A0A2U1L313_ARTAN SubName: Full=Zinc finger, B-box {ECO:0000313|EMBL:PWA43399.1};	GO:0005634,nucleus; GO:0008270,zinc ion binding; GO:0009640,photomorphogenesis; GO:0006355,regulation of DNA-templated transcription; GO:0003674,molecular_function; GO:0005488,binding; GO:0043167,ion binding; GO:0043169,cation binding; GO:0046872,metal ion binding; GO:0046914,transition metal ion binding; GO:0007275,multicellular organism development; GO:0008150,biological_process; GO:0009314,res…	--	--	--
AarBBX79	AY053634-RA	4	13.513	12.8161	13.4667	20.6402	20.0151	21.8405	11.3563	11.0918	8.6169	7.8671	8.6615	7.3923	7.0087	7.2381	7.7077	Chr7_4	207111025	207116372	+	K01179 endoglucanase [EC:3.2.1.4] | (RefSeq) endoglucanase 23-like (A)	ko00500: Starch and sucrose metabolism; ko01100: Metabolic pathways	Zinc finger, B-box [Artemisia annua]	BBX22_ARATH RecName: Full=B-box zinc finger protein 22 {ECO:0000303|PubMed:19920209}; AltName: Full=Protein DOUBLE B-BOX 3 {ECO:0000303|PubMed:18540109}; AltName: Full=Protein LIGHT-REGULATED ZINC FINGER PROTEIN 1 {ECO:0000303|PubMed:18796637}; AltName: Full=Protein SALT TOLERANCE HOMOLOG 3;	A0A2U1N8T3_ARTAN SubName: Full=Zinc finger, B-box {ECO:0000313|EMBL:PWA69918.1};	GO:0005634,nucleus; GO:0008270,zinc ion binding; GO:0009640,photomorphogenesis; GO:0006355,regulation of DNA-templated transcription; GO:0003674,molecular_function; GO:0005488,binding; GO:0043167,ion binding; GO:0043169,cation binding; GO:0046872,metal ion binding; GO:0046914,transition metal ion binding; GO:0007275,multicellular organism development; GO:0008150,biological_process; GO:0009314,res…	--	--	--
AarBBX42	AY182659-RA	4	0.3287	0.3204	0	47.3217	43.4006	45.6321	0.9882	1.3147	1.8839	0.15	0.395	0.3523	12.2906	15.7965	14.4155	Chr6_1	102986247	102987493	-	--	--	hypothetical protein CTI12_AA051740 [Artemisia annua]	MIP1A_ARATH RecName: Full=B-box domain protein 30 {ECO:0000303|PubMed:19920209}; Short=AtBBX30 {ECO:0000303|PubMed:19920209}; AltName: Full=Microprotein 1A {ECO:0000303|PubMed:27015278};	A0A2U1Q6R8_ARTAN RecName: Full=B box-type domain-containing protein {ECO:0000259|SMART:SM00336};	GO:0005634,nucleus; GO:0030674,protein-macromolecule adaptor activity; GO:0008270,zinc ion binding; GO:0007623,circadian rhythm; GO:0009909,regulation of flower development; GO:0003674,molecular_function; GO:0060090,molecular adaptor activity; GO:0005488,binding; GO:0043167,ion binding; GO:0043169,cation binding; GO:0046872,metal ion binding; GO:0046914,transition metal ion binding; GO:0008150,bi…	Others	TR	Others
AarBBX47	AY197094-RA	4	0.1462	0.076	0.1332	40.6117	37.6035	45.7288	0.5372	0.8187	0.8045	0.0889	0	0.2507	10.1489	11.5347	13.2759	Chr6_2	99537439	99539055	-	--	--	hypothetical protein CTI12_AA116110 [Artemisia annua]	MIP1A_ARATH RecName: Full=B-box domain protein 30 {ECO:0000303|PubMed:19920209}; Short=AtBBX30 {ECO:0000303|PubMed:19920209}; AltName: Full=Microprotein 1A {ECO:0000303|PubMed:27015278};	A0A2U1PT71_ARTAN RecName: Full=B box-type domain-containing protein {ECO:0000259|SMART:SM00336};	GO:0005634,nucleus; GO:0030674,protein-macromolecule adaptor activity; GO:0008270,zinc ion binding; GO:0007623,circadian rhythm; GO:0009909,regulation of flower development; GO:0003674,molecular_function; GO:0060090,molecular adaptor activity; GO:0005488,binding; GO:0043167,ion binding; GO:0043169,cation binding; GO:0046872,metal ion binding; GO:0046914,transition metal ion binding; GO:0008150,bi…	--	--	--
AarBBX51	AY224475-RA	4	0.1643	0.0641	0.6738	43.4691	39.5008	46.9911	0.9058	1.2489	0.6782	0.075	0.553	0.0705	11.4079	11.6351	14.1469	Chr6_3	92702504	92703750	-	--	--	hypothetical protein CTI12_AA051740 [Artemisia annua]	MIP1A_ARATH RecName: Full=B-box domain protein 30 {ECO:0000303|PubMed:19920209}; Short=AtBBX30 {ECO:0000303|PubMed:19920209}; AltName: Full=Microprotein 1A {ECO:0000303|PubMed:27015278};	A0A2U1Q6R8_ARTAN RecName: Full=B box-type domain-containing protein {ECO:0000259|SMART:SM00336};	GO:0005634,nucleus; GO:0030674,protein-macromolecule adaptor activity; GO:0008270,zinc ion binding; GO:0007623,circadian rhythm; GO:0009909,regulation of flower development; GO:0003674,molecular_function; GO:0060090,molecular adaptor activity; GO:0005488,binding; GO:0043167,ion binding; GO:0043169,cation binding; GO:0046872,metal ion binding; GO:0046914,transition metal ion binding; GO:0008150,bi…	Others	TR	Others
AarBBX56	AY245576-RA	4	0.1651	0.322	0.8276	96.1276	99.613	112.337	3.5583	3.8311	4.4677	0.6781	0.3969	0.354	26.3389	26.456	30.1414	Chr6_4	93902750	93903939	-	--	--	hypothetical protein CTI12_AA051740 [Artemisia annua]	MIP1A_ARATH RecName: Full=B-box domain protein 30 {ECO:0000303|PubMed:19920209}; Short=AtBBX30 {ECO:0000303|PubMed:19920209}; AltName: Full=Microprotein 1A {ECO:0000303|PubMed:27015278};	A0A2U1Q6R8_ARTAN RecName: Full=B box-type domain-containing protein {ECO:0000259|SMART:SM00336};	GO:0005634,nucleus; GO:0030674,protein-macromolecule adaptor activity; GO:0008270,zinc ion binding; GO:0007623,circadian rhythm; GO:0009909,regulation of flower development; GO:0003674,molecular_function; GO:0060090,molecular adaptor activity; GO:0005488,binding; GO:0043167,ion binding; GO:0043169,cation binding; GO:0046872,metal ion binding; GO:0046914,transition metal ion binding; GO:0008150,bi…	Others	TR	Others
AarBBX60	AY031739-RA	5	6.1563	8.0645	6.3059	3.702	4.5895	2.6269	35.6484	33.9921	36.1269	28.6017	26.3843	31.3951	4.4891	4.9075	4.4723	Chr7_1	206134160	206137152	-	K12135 zinc finger protein CONSTANS | (RefSeq) zinc finger protein CONSTANS-LIKE 2-like (A)	ko04712: Circadian rhythm - plant	B-box type zinc finger protein with CCT domain-containing protein [Artemisia annua]	COL10_ARATH RecName: Full=Zinc finger protein CONSTANS-LIKE 10;	A0A2U1KES4_ARTAN SubName: Full=B-box type zinc finger protein with CCT domain-containing protein {ECO:0000313|EMBL:PWA35269.1};	GO:0005634,nucleus; GO:0003700,DNA-binding transcription factor activity; GO:0008270,zinc ion binding; GO:0003674,molecular_function; GO:0140110,transcription regulator activity; GO:0005488,binding; GO:0043167,ion binding; GO:0043169,cation binding; GO:0046872,metal ion binding; GO:0046914,transition metal ion binding; GO:0005575,cellular_component; GO:0005622,intracellular anatomical structure; …	C2C2-CO-like	TF	C2C2->C2C2-CO-like
AarBBX66	AY039251-RA	5	5.8793	5.59	4.7332	3.2062	3.7608	3.5754	31.9637	26.674	27.9937	28.9918	28.3798	25.0324	4.0933	4.7865	5.9678	Chr7_2	214393008	214395954	-	K12135 zinc finger protein CONSTANS | (RefSeq) COL13; zinc finger protein CONSTANS-LIKE 2-like (A)	ko04712: Circadian rhythm - plant	B-box type zinc finger protein with CCT domain-containing protein [Artemisia annua]	COL9_ARATH RecName: Full=Zinc finger protein CONSTANS-LIKE 9;	A0A2U1KES4_ARTAN SubName: Full=B-box type zinc finger protein with CCT domain-containing protein {ECO:0000313|EMBL:PWA35269.1};	GO:0005634,nucleus; GO:0003700,DNA-binding transcription factor activity; GO:0000976,transcription cis-regulatory region binding; GO:0008270,zinc ion binding; GO:0007623,circadian rhythm; GO:0048579,negative regulation of long-day photoperiodism, flowering; GO:0006355,regulation of DNA-templated transcription; GO:0003674,molecular_function; GO:0140110,transcription regulator activity; GO:0001067,…	C2C2-CO-like	TF	C2C2->C2C2-CO-like
AarBBX72	AY046447-RA	5	5.1487	6.3097	6.8306	3.6038	2.9235	3.1766	28.6355	25.4828	28.4869	30.9764	27.9064	30.1742	7.715	9.7368	8.0458	Chr7_3	208858216	208861731	-	K12135 zinc finger protein CONSTANS | (RefSeq) COL13; zinc finger protein CONSTANS-LIKE 2-like (A)	ko04712: Circadian rhythm - plant	B-box type zinc finger protein with CCT domain-containing protein [Artemisia annua]	COL10_ARATH RecName: Full=Zinc finger protein CONSTANS-LIKE 10;	A0A2U1KES4_ARTAN SubName: Full=B-box type zinc finger protein with CCT domain-containing protein {ECO:0000313|EMBL:PWA35269.1};	GO:0005634,nucleus; GO:0003700,DNA-binding transcription factor activity; GO:0008270,zinc ion binding; GO:0003674,molecular_function; GO:0140110,transcription regulator activity; GO:0005488,binding; GO:0043167,ion binding; GO:0043169,cation binding; GO:0046872,metal ion binding; GO:0046914,transition metal ion binding; GO:0005575,cellular_component; GO:0005622,intracellular anatomical structure; …	C2C2-CO-like	TF	C2C2->C2C2-CO-like
AarBBX78	AY053550-RA	5	4.2527	3.4483	4.0802	4.7838	3.3848	3.5302	35.0851	32.4669	35.2569	26.7528	24.6415	26.9976	5.0739	5.1525	5.0639	Chr7_4	205475591	205479107	-	K12135 zinc finger protein CONSTANS | (RefSeq) zinc finger protein CONSTANS-LIKE 2-like (A)	ko04712: Circadian rhythm - plant	B-box type zinc finger protein with CCT domain-containing protein [Artemisia annua]	COL10_ARATH RecName: Full=Zinc finger protein CONSTANS-LIKE 10;	A0A2U1KES4_ARTAN SubName: Full=B-box type zinc finger protein with CCT domain-containing protein {ECO:0000313|EMBL:PWA35269.1};	GO:0005634,nucleus; GO:0003700,DNA-binding transcription factor activity; GO:0008270,zinc ion binding; GO:0003674,molecular_function; GO:0140110,transcription regulator activity; GO:0005488,binding; GO:0043167,ion binding; GO:0043169,cation binding; GO:0046872,metal ion binding; GO:0046914,transition metal ion binding; GO:0005575,cellular_component; GO:0005622,intracellular anatomical structure; …	C2C2-CO-like	TF	C2C2->C2C2-CO-like
AarBBX81	AY163933-RA	5	4.3441	4.0294	2.9386	0.3203	0.4283	0.487	9.5649	9.4515	10.9257	5.2251	5.6638	5.5588	0.4623	0.7823	0.2869	Chr8_1	144703609	144705984	+	K12135 zinc finger protein CONSTANS | (RefSeq) COL13; zinc finger protein CONSTANS-LIKE 2-like (A)	ko04712: Circadian rhythm - plant	B-box-type zinc finger, CCT domain protein [Artemisia annua]	COL9_ARATH RecName: Full=Zinc finger protein CONSTANS-LIKE 9;	A0A2U1NHF4_ARTAN SubName: Full=B-box-type zinc finger, CCT domain protein {ECO:0000313|EMBL:PWA72942.1};	GO:0005634,nucleus; GO:0003700,DNA-binding transcription factor activity; GO:0000976,transcription cis-regulatory region binding; GO:0008270,zinc ion binding; GO:0007623,circadian rhythm; GO:0048579,negative regulation of long-day photoperiodism, flowering; GO:0006355,regulation of DNA-templated transcription; GO:0003674,molecular_function; GO:0140110,transcription regulator activity; GO:0001067,…	C2C2-CO-like	TF	C2C2->C2C2-CO-like
AarBBX85	AY170322-RA	5	1.2835	1.8479	0.6897	0.0582	0.126	0.1432	4.7165	4.8442	5.2516	4.3242	2.8477	2.596	0.272	0.1361	0.251	Chr8_2	139442452	139444827	+	K12135 zinc finger protein CONSTANS | (RefSeq) zinc finger protein CONSTANS-like (A)	ko04712: Circadian rhythm - plant	B-box-type zinc finger, CCT domain protein [Artemisia annua]	COL9_ARATH RecName: Full=Zinc finger protein CONSTANS-LIKE 9;	A0A2U1NHF4_ARTAN SubName: Full=B-box-type zinc finger, CCT domain protein {ECO:0000313|EMBL:PWA72942.1};	GO:0005634,nucleus; GO:0003700,DNA-binding transcription factor activity; GO:0000976,transcription cis-regulatory region binding; GO:0008270,zinc ion binding; GO:0007623,circadian rhythm; GO:0048579,negative regulation of long-day photoperiodism, flowering; GO:0006355,regulation of DNA-templated transcription; GO:0003674,molecular_function; GO:0140110,transcription regulator activity; GO:0001067,…	C2C2-CO-like	TF	C2C2->C2C2-CO-like
AarBBX92	AY010433-RA	5	1.7102	1.4107	2.3074	0.1455	0.1511	0.1718	5.8671	5.8409	7.0277	5.1317	3.9842	3.976	0.1903	0.5439	0.5017	Chr10_1	288702974	288705350	+	K12135 zinc finger protein CONSTANS | (RefSeq) zinc finger protein CONSTANS isoform X2 (A)	ko04712: Circadian rhythm - plant	B-box-type zinc finger, CCT domain protein [Artemisia annua]	COL9_ARATH RecName: Full=Zinc finger protein CONSTANS-LIKE 9;	A0A2U1NHF4_ARTAN SubName: Full=B-box-type zinc finger, CCT domain protein {ECO:0000313|EMBL:PWA72942.1};	GO:0005634,nucleus; GO:0003700,DNA-binding transcription factor activity; GO:0000976,transcription cis-regulatory region binding; GO:0008270,zinc ion binding; GO:0007623,circadian rhythm; GO:0048579,negative regulation of long-day photoperiodism, flowering; GO:0006355,regulation of DNA-templated transcription; GO:0003674,molecular_function; GO:0140110,transcription regulator activity; GO:0001067,…	C2C2-CO-like	TF	C2C2->C2C2-CO-like
AarBBX97	AY023748-RA	5	2.0404	2.1302	1.0495	0.0873	0.1763	0.3151	4.9803	4.8969	5.8854	3.8738	3.4489	3.5271	0.2448	0.3402	0.0717	Chr10_2	291020765	291023140	+	K12135 zinc finger protein CONSTANS | (RefSeq) COL13; zinc finger protein CONSTANS-LIKE 2-like (A)	ko04712: Circadian rhythm - plant	B-box-type zinc finger, CCT domain protein [Artemisia annua]	COL9_ARATH RecName: Full=Zinc finger protein CONSTANS-LIKE 9;	A0A2U1NHF4_ARTAN SubName: Full=B-box-type zinc finger, CCT domain protein {ECO:0000313|EMBL:PWA72942.1};	GO:0005634,nucleus; GO:0003700,DNA-binding transcription factor activity; GO:0000976,transcription cis-regulatory region binding; GO:0008270,zinc ion binding; GO:0007623,circadian rhythm; GO:0048579,negative regulation of long-day photoperiodism, flowering; GO:0006355,regulation of DNA-templated transcription; GO:0003674,molecular_function; GO:0140110,transcription regulator activity; GO:0001067,…	C2C2-CO-like	TF	C2C2->C2C2-CO-like
AarBBX3	AY058893-RA	1	0.4544	0.3544	0.5865	37.9215	39.5675	44.4653	2.9222	4.7863	4.2715	0	0	0	27.9765	28.3366	31.2364	Chr1_1	131203671	131205158	-	K12135 zinc finger protein CONSTANS | (RefSeq) COL2a; CONSTANS-like 2a (A)	ko04712: Circadian rhythm - plant	zinc finger protein CONSTANS-like 5 [Artemisia annua]	COL5_ARATH RecName: Full=Zinc finger protein CONSTANS-LIKE 5;	A0A2U1LWZ6_ARTAN SubName: Full=Zinc finger protein CONSTANS-like 5 {ECO:0000313|EMBL:PWA53490.1};	GO:0005634,nucleus; GO:0003700,DNA-binding transcription factor activity; GO:0000976,transcription cis-regulatory region binding; GO:0008270,zinc ion binding; GO:0009909,regulation of flower development; GO:0006355,regulation of DNA-templated transcription; GO:0003674,molecular_function; GO:0140110,transcription regulator activity; GO:0001067,transcription regulatory region nucleic acid binding; …	C2C2-CO-like	TF	C2C2->C2C2-CO-like
AarBBX80	AY053935-RA	4	7.9343	8.9884	8.2947	37.9776	39.5751	40.1304	1.2556	1.2027	1.9149	0.6859	0.3212	0.2148	7.6613	7.6829	7.4628	Chr7_4	213577611	213578909	-	--	--	B-box-type zinc finger [Artemisia annua]	MIP1B_ARATH RecName: Full=B-box domain protein 31 {ECO:0000303|PubMed:19920209}; Short=AtBBX31 {ECO:0000303|PubMed:19920209}; AltName: Full=Microprotein 1B {ECO:0000303|PubMed:27015278};	A0A2U1PU49_ARTAN SubName: Full=B-box-type zinc finger {ECO:0000313|EMBL:PWA89291.1};	GO:0005634,nucleus; GO:0003700,DNA-binding transcription factor activity; GO:0030674,protein-macromolecule adaptor activity; GO:0000976,transcription cis-regulatory region binding; GO:0008270,zinc ion binding; GO:0007623,circadian rhythm; GO:0009909,regulation of flower development; GO:0006355,regulation of DNA-templated transcription; GO:0010224,response to UV-B; GO:0003674,molecular_function; G…	Others	TR	Others
AarBBX21	AY132902-RA	4	8.2561	10.5233	9.383	13.5672	12.1984	14.0062	6.7841	5.1844	5.9027	4.9616	3.969	5.4995	6.6579	6.813	5.5624	Chr2_4	27172119	27176617	-	K12135 zinc finger protein CONSTANS | (RefSeq) zinc finger protein CONSTANS (A)	ko04712: Circadian rhythm - plant	zinc finger protein CONSTANS-LIKE 13 [Erigeron canadensis]	COL13_ARATH RecName: Full=Zinc finger protein CONSTANS-LIKE 13;	A0A251TG38_HELAN SubName: Full=Putative B-box type zinc finger protein with CCT domain-containing protein {ECO:0000313|EMBL:OTG10097.1};	GO:0005634,nucleus; GO:0003677,DNA binding; GO:0003700,DNA-binding transcription factor activity; GO:0000976,transcription cis-regulatory region binding; GO:0008270,zinc ion binding; GO:0007623,circadian rhythm; GO:0006355,regulation of DNA-templated transcription; GO:0009637,response to blue light; GO:0010218,response to far red light; GO:0009416,response to light stimulus; GO:0010114,response t…	C2C2-CO-like	TF	C2C2->C2C2-CO-like
AarBBX65	AY039071-RA	4	38.0019	35.9287	35.1589	48.3005	36.5337	43.0495	22.1424	21.462	25.8878	37.6258	36.9779	34.2202	12.9786	12.4176	12.6478	Chr7_2	210361598	210364002	+	K12135 zinc finger protein CONSTANS | (RefSeq) zinc finger protein CONSTANS (A)	ko04712: Circadian rhythm - plant	CCT domain-containing protein [Artemisia annua]	COL16_ARATH RecName: Full=Zinc finger protein CONSTANS-LIKE 16;	A0A2U1PJ26_ARTAN SubName: Full=CCT domain-containing protein {ECO:0000313|EMBL:PWA85765.1};	GO:0005634,nucleus; GO:0003700,DNA-binding transcription factor activity; GO:0008270,zinc ion binding; GO:0006355,regulation of DNA-templated transcription; GO:0003674,molecular_function; GO:0140110,transcription regulator activity; GO:0005488,binding; GO:0043167,ion binding; GO:0043169,cation binding; GO:0046872,metal ion binding; GO:0046914,transition metal ion binding; GO:0006139,nucleobase-co…	C2C2-CO-like	TF	C2C2->C2C2-CO-like
AarBBX31	AY149314-RA	4	0.6528	0.7502	0.5009	3.9817	3.945	5.0542	0.1722	0.2474	0.0315	0.4389	0.2973	0.2357	2.1011	2.3792	1.9094	Chr4_1	72279646	72281218	+	K12135 zinc finger protein CONSTANS | (RefSeq) zinc finger protein CONSTANS-LIKE 2-like (A)	ko04712: Circadian rhythm - plant	constans-like protein [Artemisia annua]	COL2_ARATH RecName: Full=Zinc finger protein CONSTANS-LIKE 2;	A0A2U1N2R4_ARTAN SubName: Full=Constans-like protein {ECO:0000313|EMBL:PWA67756.1};	GO:0005634,nucleus; GO:0003677,DNA binding; GO:0003700,DNA-binding transcription factor activity; GO:0008270,zinc ion binding; GO:0009658,chloroplast organization; GO:0009909,regulation of flower development; GO:0003674,molecular_function; GO:0003676,nucleic acid binding; GO:0005488,binding; GO:0097159,organic cyclic compound binding; GO:1901363,heterocyclic compound binding; GO:0140110,transcrip…	C2C2-CO-like	TF	C2C2->C2C2-CO-like
AarBBX34	AY156201-RA	4	2.2167	1.6223	1.9265	5.0384	4.438	5.2246	0.1709	0.3274	0.2502	0.3734	0.1967	0.3509	1.9165	2.5027	2.1182	Chr4_2	76312923	76314506	+	K12135 zinc finger protein CONSTANS | (RefSeq) zinc finger protein CONSTANS-LIKE 2-like (A)	ko04712: Circadian rhythm - plant	constans-like protein [Artemisia annua]	COL2_ARATH RecName: Full=Zinc finger protein CONSTANS-LIKE 2;	A0A2U1N2R4_ARTAN SubName: Full=Constans-like protein {ECO:0000313|EMBL:PWA67756.1};	GO:0005634,nucleus; GO:0003677,DNA binding; GO:0003700,DNA-binding transcription factor activity; GO:0008270,zinc ion binding; GO:0009658,chloroplast organization; GO:0009909,regulation of flower development; GO:0003674,molecular_function; GO:0003676,nucleic acid binding; GO:0005488,binding; GO:0097159,organic cyclic compound binding; GO:1901363,heterocyclic compound binding; GO:0140110,transcrip…	C2C2-CO-like	TF	C2C2->C2C2-CO-like
AarBBX48	AY200120-RA	4	1.4776	1.8437	1.2117	4.0958	3.431	4.0729	0.0987	0.0788	0.1355	0	0	0.0422	1.3025	1.4254	1.3954	Chr6_2	158092684	158094144	+	--	--	hypothetical protein [Tanacetum cinerariifolium]	MIP1A_ARATH RecName: Full=B-box domain protein 30 {ECO:0000303|PubMed:19920209}; Short=AtBBX30 {ECO:0000303|PubMed:19920209}; AltName: Full=Microprotein 1A {ECO:0000303|PubMed:27015278};	A0A6S7MHS9_LACSI RecName: Full=B box-type domain-containing protein {ECO:0000259|PROSITE:PS50119};	GO:0005634,nucleus; GO:0030674,protein-macromolecule adaptor activity; GO:0008270,zinc ion binding; GO:0007623,circadian rhythm; GO:0009909,regulation of flower development; GO:0003674,molecular_function; GO:0060090,molecular adaptor activity; GO:0005488,binding; GO:0043167,ion binding; GO:0043169,cation binding; GO:0046872,metal ion binding; GO:0046914,transition metal ion binding; GO:0008150,bi…	Others	TR	Others
AarBBX52	AY227847-RA	4	3.9664	3.9715	3.1232	14.2956	13.5695	17.6892	0.4908	0.5484	0.5838	0.0447	0	0	4.5728	5.8205	4.9625	Chr6_3	155209003	155210474	-	--	--	hypothetical protein [Tanacetum cinerariifolium]	MIP1A_ARATH RecName: Full=B-box domain protein 30 {ECO:0000303|PubMed:19920209}; Short=AtBBX30 {ECO:0000303|PubMed:19920209}; AltName: Full=Microprotein 1A {ECO:0000303|PubMed:27015278};	A0A251RMN2_HELAN SubName: Full=Putative B-box-type zinc finger {ECO:0000313|EMBL:OTF85733.1};	GO:0005634,nucleus; GO:0030674,protein-macromolecule adaptor activity; GO:0008270,zinc ion binding; GO:0007623,circadian rhythm; GO:0009909,regulation of flower development; GO:0003674,molecular_function; GO:0060090,molecular adaptor activity; GO:0005488,binding; GO:0043167,ion binding; GO:0043169,cation binding; GO:0046872,metal ion binding; GO:0046914,transition metal ion binding; GO:0008150,bi…	Others	TR	Others
AarBBX57	AY248860-RA	4	9.2551	10.7687	8.974	16.857	16.8217	17.7927	0.7936	0.9502	0.6355	0.0452	0.0952	0.1697	7.444	6.599	6.364	Chr6_4	156358320	156359811	+	--	--	hypothetical protein [Tanacetum cinerariifolium]	MIP1A_ARATH RecName: Full=B-box domain protein 30 {ECO:0000303|PubMed:19920209}; Short=AtBBX30 {ECO:0000303|PubMed:19920209}; AltName: Full=Microprotein 1A {ECO:0000303|PubMed:27015278};	A0A251RMN2_HELAN SubName: Full=Putative B-box-type zinc finger {ECO:0000313|EMBL:OTF85733.1};	GO:0005634,nucleus; GO:0030674,protein-macromolecule adaptor activity; GO:0008270,zinc ion binding; GO:0007623,circadian rhythm; GO:0009909,regulation of flower development; GO:0003674,molecular_function; GO:0060090,molecular adaptor activity; GO:0005488,binding; GO:0043167,ion binding; GO:0043169,cation binding; GO:0046872,metal ion binding; GO:0046914,transition metal ion binding; GO:0008150,bi…	Others	TR	Others
AarBBX107	AY261257-RA	4	7.8327	7.7304	12.2171	23.2933	22.0697	19.3948	4.2354	3.965	3.2061	2.9881	2.9145	3.7373	5.8513	8.0958	6.4858	Contig_4476	534432	538757	+	K12135 zinc finger protein CONSTANS | (RefSeq) zinc finger protein CONSTANS (A)	ko04712: Circadian rhythm - plant	zinc finger protein CONSTANS-LIKE 13 [Erigeron canadensis]	COL13_ARATH RecName: Full=Zinc finger protein CONSTANS-LIKE 13;	A0A251TG38_HELAN SubName: Full=Putative B-box type zinc finger protein with CCT domain-containing protein {ECO:0000313|EMBL:OTG10097.1};	GO:0005634,nucleus; GO:0003677,DNA binding; GO:0003700,DNA-binding transcription factor activity; GO:0000976,transcription cis-regulatory region binding; GO:0008270,zinc ion binding; GO:0007623,circadian rhythm; GO:0006355,regulation of DNA-templated transcription; GO:0009637,response to blue light; GO:0010218,response to far red light; GO:0009416,response to light stimulus; GO:0010114,response t…	C2C2-CO-like	TF	C2C2->C2C2-CO-like
AarBBX110	AY268236-RA	4	8.7218	9.3289	8.1668	26.2584	24.4104	29.1077	0.6219	0.4688	0.5375	1.4155	1.3589	0.8572	8.2334	9.4424	7.8888	Contig_5121	85353	86921	-	K12135 zinc finger protein CONSTANS | (RefSeq) zinc finger protein CONSTANS-LIKE 2-like (A)	ko04712: Circadian rhythm - plant	constans-like protein [Artemisia annua]	COL2_ARATH RecName: Full=Zinc finger protein CONSTANS-LIKE 2;	A0A2U1N2R4_ARTAN SubName: Full=Constans-like protein {ECO:0000313|EMBL:PWA67756.1};	GO:0005634,nucleus; GO:0003677,DNA binding; GO:0003700,DNA-binding transcription factor activity; GO:0008270,zinc ion binding; GO:0009658,chloroplast organization; GO:0009909,regulation of flower development; GO:0003674,molecular_function; GO:0003676,nucleic acid binding; GO:0005488,binding; GO:0097159,organic cyclic compound binding; GO:1901363,heterocyclic compound binding; GO:0140110,transcrip…	C2C2-CO-like	TF	C2C2->C2C2-CO-like
AarBBX1	AY056302-RA	5	2.346	2.5706	3.1657	1.8389	1.864	1.706	3.5416	3.8723	2.5328	2.8452	3.1121	3.8956	2.5522	2.302	2.0063	Chr1_1	29901676	29905140	-	K12135 zinc finger protein CONSTANS | (RefSeq) COL13; zinc finger protein CONSTANS-LIKE 2-like (A)	ko04712: Circadian rhythm - plant	BBX7.2 protein, partial [Chrysanthemum x morifolium]	COL10_ARATH RecName: Full=Zinc finger protein CONSTANS-LIKE 10;	A0A3S6E8W7_CHRMO SubName: Full=BBX7.2 protein {ECO:0000313|EMBL:AMO42714.1}; Flags: Fragment;	GO:0005634,nucleus; GO:0003700,DNA-binding transcription factor activity; GO:0008270,zinc ion binding; GO:0003674,molecular_function; GO:0140110,transcription regulator activity; GO:0005488,binding; GO:0043167,ion binding; GO:0043169,cation binding; GO:0046872,metal ion binding; GO:0046914,transition metal ion binding; GO:0005575,cellular_component; GO:0005622,intracellular anatomical structure; …	C2C2-CO-like	TF	C2C2->C2C2-CO-like
AarBBX39	AY181332-RA	6	1.221	1.4161	1.3122	0.0831	0.024	0.0545	2.1649	3.9321	3.7899	6.2562	4.3946	4.6975	0.3105	0.0324	0.5458	Chr6_1	67124466	67126354	-	K13065 shikimate O-hydroxycinnamoyltransferase [EC:2.3.1.133] | (RefSeq) acyltransferase Pun1-like (A)	ko00940: Phenylpropanoid biosynthesis; ko00941: Flavonoid biosynthesis; ko00945: Stilbenoid, diarylheptanoid and gingerol biosynthesis; ko01100: Metabolic pathways; ko01110: Biosynthesis of secondary metabolites	CCT domain-containing protein [Artemisia annua]	COL16_ARATH RecName: Full=Zinc finger protein CONSTANS-LIKE 16;	A0A2U1NTU9_ARTAN SubName: Full=CCT domain-containing protein {ECO:0000313|EMBL:PWA76887.1};	GO:0005634,nucleus; GO:0003700,DNA-binding transcription factor activity; GO:0008270,zinc ion binding; GO:0006355,regulation of DNA-templated transcription; GO:0003674,molecular_function; GO:0140110,transcription regulator activity; GO:0005488,binding; GO:0043167,ion binding; GO:0043169,cation binding; GO:0046872,metal ion binding; GO:0046914,transition metal ion binding; GO:0006139,nucleobase-co…	C2C2-CO-like	TF	C2C2->C2C2-CO-like
AarBBX49	AY223110-RA	6	2.8021	2.7437	2.2411	0.1653	0.3813	0.0542	3.4947	4.284	4.7398	6.9319	7.4835	6.1932	0.3088	0.4183	0.5089	Chr6_3	54878848	54880745	+	K13065 shikimate O-hydroxycinnamoyltransferase [EC:2.3.1.133] | (RefSeq) acyltransferase Pun1-like (A)	ko00940: Phenylpropanoid biosynthesis; ko00941: Flavonoid biosynthesis; ko00945: Stilbenoid, diarylheptanoid and gingerol biosynthesis; ko01100: Metabolic pathways; ko01110: Biosynthesis of secondary metabolites	CCT domain-containing protein [Artemisia annua]	COL16_ARATH RecName: Full=Zinc finger protein CONSTANS-LIKE 16;	A0A2U1NTU9_ARTAN SubName: Full=CCT domain-containing protein {ECO:0000313|EMBL:PWA76887.1};	GO:0005634,nucleus; GO:0003700,DNA-binding transcription factor activity; GO:0008270,zinc ion binding; GO:0006355,regulation of DNA-templated transcription; GO:0003674,molecular_function; GO:0140110,transcription regulator activity; GO:0005488,binding; GO:0043167,ion binding; GO:0043169,cation binding; GO:0046872,metal ion binding; GO:0046914,transition metal ion binding; GO:0006139,nucleobase-co…	C2C2-CO-like	TF	C2C2->C2C2-CO-like
AarBBX53	AY244245-RA	6	7.0363	6.5314	5.9572	0.1928	0.1668	0.271	3.4947	4.8568	5.368	7.3296	7.8128	7.4211	0.4631	1.0298	0.8482	Chr6_4	59062381	59064278	+	K12135 zinc finger protein CONSTANS | (RefSeq) zinc finger protein CONSTANS-like (A)	ko04712: Circadian rhythm - plant	CCT domain-containing protein [Artemisia annua]	COL16_ARATH RecName: Full=Zinc finger protein CONSTANS-LIKE 16;	A0A2U1NTU9_ARTAN SubName: Full=CCT domain-containing protein {ECO:0000313|EMBL:PWA76887.1};	GO:0005634,nucleus; GO:0003700,DNA-binding transcription factor activity; GO:0008270,zinc ion binding; GO:0006355,regulation of DNA-templated transcription; GO:0003674,molecular_function; GO:0140110,transcription regulator activity; GO:0005488,binding; GO:0043167,ion binding; GO:0043169,cation binding; GO:0046872,metal ion binding; GO:0046914,transition metal ion binding; GO:0006139,nucleobase-co…	C2C2-CO-like	TF	C2C2->C2C2-CO-like
AarBBX106	AY261010-RA	6	1.3344	1.6765	1.4184	1.1149	1.0356	1.4035	1.8759	1.9867	1.4617	2.08	2.0669	2.5583	1.1793	1.4175	2.7869	Contig_4115	351469	355929	+	K12135 zinc finger protein CONSTANS | (RefSeq) hypothetical protein (A)	ko04712: Circadian rhythm - plant	BBX7.2 protein, partial [Chrysanthemum x morifolium]	COL10_ARATH RecName: Full=Zinc finger protein CONSTANS-LIKE 10;	A0A3S6E8W7_CHRMO SubName: Full=BBX7.2 protein {ECO:0000313|EMBL:AMO42714.1}; Flags: Fragment;	GO:0005634,nucleus; GO:0003700,DNA-binding transcription factor activity; GO:0008270,zinc ion binding; GO:0003674,molecular_function; GO:0140110,transcription regulator activity; GO:0005488,binding; GO:0043167,ion binding; GO:0043169,cation binding; GO:0046872,metal ion binding; GO:0046914,transition metal ion binding; GO:0005575,cellular_component; GO:0005622,intracellular anatomical structure; …	C2C2-CO-like	TF	C2C2->C2C2-CO-like
AarBBX23	AY078006-RA	7	7.1127	6.4246	7.014	3.0267	3.2049	4.3496	6.2261	7.959	4.7478	5.1758	5.8864	7.9127	7.6638	7.5378	8.3394	Chr3_1	201079453	201081396	-	K12135 zinc finger protein CONSTANS | (RefSeq) zinc finger protein CONSTANS-LIKE 2-like (A)	ko04712: Circadian rhythm - plant	zinc finger protein CONSTANS-LIKE 4 [Artemisia annua]	COL3_ARATH RecName: Full=Zinc finger protein CONSTANS-LIKE 3;	A0A2U1P6V4_ARTAN SubName: Full=Zinc finger protein CONSTANS-LIKE 4 {ECO:0000313|EMBL:PWA81472.1};	GO:0005634,nucleus; GO:0003700,DNA-binding transcription factor activity; GO:0043565,sequence-specific DNA binding; GO:0000976,transcription cis-regulatory region binding; GO:0008270,zinc ion binding; GO:0010161,red light signaling pathway; GO:0009909,regulation of flower development; GO:0010099,regulation of photomorphogenesis; GO:0003674,molecular_function; GO:0140110,transcription regulator ac…	C2C2-CO-like	TF	C2C2->C2C2-CO-like
