# Supplementary material for: Genome-Wide Characterization and Light-Responsive Expression Patterns of B-Box Transcription Factors in Artemisia argyi
Source: Plants (Basel). 2026 Jun 28;15(13):2003. doi: 10.3390/plants15132003 (PMC13363855; doi:10.3390/plants15132003)
Supplement: Supplementary file 1 [file plants-15-02003-s001.zip › Supplementary table_S8.xlsx]

## Sheet: Table S8
Table S8. List of the cis-acting elements identified in this study.
Name.ID	Cis-acting element	Cis-acting element(sequence)	Position	Length	Strand	Plant	Description	Classification
AarBBX100	ABRE	ACGTG	1507	5	-	Arabidopsis thaliana	cis-acting element involved in the abscisic acid responsiveness	Hormone
AarBBX100	ABRE	ACGTG	1791	5	-	Arabidopsis thaliana	cis-acting element involved in the abscisic acid responsiveness	Hormone
AarBBX100	ABRE	GACACGTGGC	1876	9	-	Triticum aestivum	cis-acting element involved in the abscisic acid responsiveness	Hormone
AarBBX100	ABRE	CACGTG	1878	6	-	Arabidopsis thaliana	cis-acting element involved in the abscisic acid responsiveness	Hormone
AarBBX100	ABRE	ACGTG	1879	5	+	Arabidopsis thaliana	cis-acting element involved in the abscisic acid responsiveness	Hormone
AarBBX100	CGTCA-motif	CGTCA	115	5	+	Hordeum vulgare	cis-acting regulatory element involved in the MeJA-responsiveness	Hormone
AarBBX100	CGTCA-motif	CGTCA	701	5	+	Hordeum vulgare	cis-acting regulatory element involved in the MeJA-responsiveness	Hormone
AarBBX100	CGTCA-motif	CGTCA	1177	5	+	Hordeum vulgare	cis-acting regulatory element involved in the MeJA-responsiveness	Hormone
AarBBX100	CGTCA-motif	CGTCA	1793	5	+	Hordeum vulgare	cis-acting regulatory element involved in the MeJA-responsiveness	Hormone
AarBBX100	TGACG-motif	TGACG	115	5	-	Hordeum vulgare	cis-acting regulatory element involved in the MeJA-responsiveness	Hormone
AarBBX100	TGACG-motif	TGACG	701	5	-	Hordeum vulgare	cis-acting regulatory element involved in the MeJA-responsiveness	Hormone
AarBBX100	TGACG-motif	TGACG	1177	5	-	Hordeum vulgare	cis-acting regulatory element involved in the MeJA-responsiveness	Hormone
AarBBX100	TGACG-motif	TGACG	1793	5	-	Hordeum vulgare	cis-acting regulatory element involved in the MeJA-responsiveness	Hormone
AarBBX109	ABRE	ACGTG	500	5	+	Arabidopsis thaliana	cis-acting element involved in the abscisic acid responsiveness	Hormone
AarBBX109	ABRE	ACGTG	751	5	-	Arabidopsis thaliana	cis-acting element involved in the abscisic acid responsiveness	Hormone
AarBBX109	ABRE	ACGTG	941	5	-	Arabidopsis thaliana	cis-acting element involved in the abscisic acid responsiveness	Hormone
AarBBX109	ABRE	GACACGTGGC	963	9	-	Triticum aestivum	cis-acting element involved in the abscisic acid responsiveness	Hormone
AarBBX109	ABRE	CGTACGTGCA	1413	9	-	Hordeum vulgare	cis-acting element involved in the abscisic acid responsiveness	Hormone
AarBBX109	ABRE	ACGTG	1510	5	+	Arabidopsis thaliana	cis-acting element involved in the abscisic acid responsiveness	Hormone
AarBBX109	ABRE	ACGTG	1652	5	+	Arabidopsis thaliana	cis-acting element involved in the abscisic acid responsiveness	Hormone
AarBBX109	ABRE	TACGTGTC	1733	8	+	Oryza sativa	cis-acting element involved in the abscisic acid responsiveness	Hormone
AarBBX109	ABRE	ACGTG	1734	5	+	Arabidopsis thaliana	cis-acting element involved in the abscisic acid responsiveness	Hormone
AarBBX109	ABRE	GCAACGTGTC	1958	9	-	Hordeum vulgare	cis-acting element involved in the abscisic acid responsiveness	Hormone
AarBBX109	ABRE	ACGTG	1960	5	-	Arabidopsis thaliana	cis-acting element involved in the abscisic acid responsiveness	Hormone
AarBBX109	GARE-motif	TCTGTTG	488	7	-	Brassica oleracea	gibberellin-responsive element	Hormone
AarBBX109	TATC-box	TATCCCA	905	7	+	Oryza sativa	cis-acting element involved in gibberellin-responsiveness	Hormone
AarBBX112	ABRE	GCAACGTGTC	1275	9	-	Hordeum vulgare	cis-acting element involved in the abscisic acid responsiveness	Hormone
AarBBX112	ABRE	CACGTG	1277	6	-	Arabidopsis thaliana	cis-acting element involved in the abscisic acid responsiveness	Hormone
AarBBX112	ABRE	ACGTG	1278	5	+	Arabidopsis thaliana	cis-acting element involved in the abscisic acid responsiveness	Hormone
AarBBX112	ABRE	ACGTG	1727	5	-	Arabidopsis thaliana	cis-acting element involved in the abscisic acid responsiveness	Hormone
AarBBX112	ABRE	GACACGTGGC	1822	9	-	Triticum aestivum	cis-acting element involved in the abscisic acid responsiveness	Hormone
AarBBX112	ABRE	CACGTG	1824	6	-	Arabidopsis thaliana	cis-acting element involved in the abscisic acid responsiveness	Hormone
AarBBX112	ABRE	ACGTG	1825	5	+	Arabidopsis thaliana	cis-acting element involved in the abscisic acid responsiveness	Hormone
AarBBX112	CGTCA-motif	CGTCA	640	5	-	Hordeum vulgare	cis-acting regulatory element involved in the MeJA-responsiveness	Hormone
AarBBX112	CGTCA-motif	CGTCA	1729	5	+	Hordeum vulgare	cis-acting regulatory element involved in the MeJA-responsiveness	Hormone
AarBBX112	TCA-element	CCATCTTTTT	700	10	-	Nicotiana tabacum	cis-acting element involved in salicylic acid responsiveness	Hormone
AarBBX112	TGACG-motif	TGACG	640	5	+	Hordeum vulgare	cis-acting regulatory element involved in the MeJA-responsiveness	Hormone
AarBBX112	TGACG-motif	TGACG	1729	5	-	Hordeum vulgare	cis-acting regulatory element involved in the MeJA-responsiveness	Hormone
AarBBX12	ABRE	GCAACGTGTC	1275	9	-	Hordeum vulgare	cis-acting element involved in the abscisic acid responsiveness	Hormone
AarBBX12	ABRE	CACGTG	1277	6	-	Arabidopsis thaliana	cis-acting element involved in the abscisic acid responsiveness	Hormone
AarBBX12	ABRE	ACGTG	1278	5	+	Arabidopsis thaliana	cis-acting element involved in the abscisic acid responsiveness	Hormone
AarBBX12	ABRE	ACGTG	1727	5	-	Arabidopsis thaliana	cis-acting element involved in the abscisic acid responsiveness	Hormone
AarBBX12	ABRE	GACACGTGGC	1822	9	-	Triticum aestivum	cis-acting element involved in the abscisic acid responsiveness	Hormone
AarBBX12	ABRE	CACGTG	1824	6	-	Arabidopsis thaliana	cis-acting element involved in the abscisic acid responsiveness	Hormone
AarBBX12	ABRE	ACGTG	1825	5	+	Arabidopsis thaliana	cis-acting element involved in the abscisic acid responsiveness	Hormone
AarBBX12	CGTCA-motif	CGTCA	640	5	-	Hordeum vulgare	cis-acting regulatory element involved in the MeJA-responsiveness	Hormone
AarBBX12	CGTCA-motif	CGTCA	1729	5	+	Hordeum vulgare	cis-acting regulatory element involved in the MeJA-responsiveness	Hormone
AarBBX12	TCA-element	CCATCTTTTT	700	10	-	Nicotiana tabacum	cis-acting element involved in salicylic acid responsiveness	Hormone
AarBBX12	TGACG-motif	TGACG	640	5	+	Hordeum vulgare	cis-acting regulatory element involved in the MeJA-responsiveness	Hormone
AarBBX12	TGACG-motif	TGACG	1729	5	-	Hordeum vulgare	cis-acting regulatory element involved in the MeJA-responsiveness	Hormone
AarBBX13	ABRE	CACGTG	1633	6	-	Arabidopsis thaliana	cis-acting element involved in the abscisic acid responsiveness	Hormone
AarBBX13	ABRE	ACGTG	1634	5	+	Arabidopsis thaliana	cis-acting element involved in the abscisic acid responsiveness	Hormone
AarBBX13	AuxRR-core	GGTCCAT	1642	7	-	Nicotiana tabacum	cis-acting regulatory element involved in auxin responsiveness	Hormone
AarBBX13	AuxRR-core	GGTCCAT	1750	7	+	Nicotiana tabacum	cis-acting regulatory element involved in auxin responsiveness	Hormone
AarBBX13	TGA-element	AACGAC	72	6	-	Brassica oleracea	auxin-responsive element	Hormone
AarBBX17	ABRE	ACGTG	1726	5	-	Arabidopsis thaliana	cis-acting element involved in the abscisic acid responsiveness	Hormone
AarBBX17	ABRE	GACACGTGGC	1821	9	-	Triticum aestivum	cis-acting element involved in the abscisic acid responsiveness	Hormone
AarBBX17	ABRE	CACGTG	1823	6	-	Arabidopsis thaliana	cis-acting element involved in the abscisic acid responsiveness	Hormone
AarBBX17	ABRE	ACGTG	1824	5	+	Arabidopsis thaliana	cis-acting element involved in the abscisic acid responsiveness	Hormone
AarBBX17	CGTCA-motif	CGTCA	1134	5	-	Hordeum vulgare	cis-acting regulatory element involved in the MeJA-responsiveness	Hormone
AarBBX17	CGTCA-motif	CGTCA	1728	5	+	Hordeum vulgare	cis-acting regulatory element involved in the MeJA-responsiveness	Hormone
AarBBX17	TCA-element	CCATCTTTTT	1194	10	-	Nicotiana tabacum	cis-acting element involved in salicylic acid responsiveness	Hormone
AarBBX17	TGACG-motif	TGACG	1134	5	+	Hordeum vulgare	cis-acting regulatory element involved in the MeJA-responsiveness	Hormone
AarBBX17	TGACG-motif	TGACG	1728	5	-	Hordeum vulgare	cis-acting regulatory element involved in the MeJA-responsiveness	Hormone
AarBBX18	ABRE	CACGTG	626	6	+	Arabidopsis thaliana	cis-acting element involved in the abscisic acid responsiveness	Hormone
AarBBX18	ABRE	ACGTG	627	5	+	Arabidopsis thaliana	cis-acting element involved in the abscisic acid responsiveness	Hormone
AarBBX18	ABRE	CACGTG	1633	6	-	Arabidopsis thaliana	cis-acting element involved in the abscisic acid responsiveness	Hormone
AarBBX18	ABRE	ACGTG	1634	5	+	Arabidopsis thaliana	cis-acting element involved in the abscisic acid responsiveness	Hormone
AarBBX18	AuxRR-core	GGTCCAT	1642	7	-	Nicotiana tabacum	cis-acting regulatory element involved in auxin responsiveness	Hormone
AarBBX18	AuxRR-core	GGTCCAT	1750	7	+	Nicotiana tabacum	cis-acting regulatory element involved in auxin responsiveness	Hormone
AarBBX18	CGTCA-motif	CGTCA	577	5	+	Hordeum vulgare	cis-acting regulatory element involved in the MeJA-responsiveness	Hormone
AarBBX18	TGACG-motif	TGACG	577	5	-	Hordeum vulgare	cis-acting regulatory element involved in the MeJA-responsiveness	Hormone
AarBBX22	ABRE	AACCCGG	738	7	+	Arabidopsis thaliana	cis-acting element involved in the abscisic acid responsiveness	Hormone
AarBBX22	AuxRR-core	GGTCCAT	766	7	+	Nicotiana tabacum	cis-acting regulatory element involved in auxin responsiveness	Hormone
AarBBX22	AuxRR-core	GGTCCAT	802	7	+	Nicotiana tabacum	cis-acting regulatory element involved in auxin responsiveness	Hormone
AarBBX22	AuxRR-core	GGTCCAT	1775	7	-	Nicotiana tabacum	cis-acting regulatory element involved in auxin responsiveness	Hormone
AarBBX22	CGTCA-motif	CGTCA	746	5	+	Hordeum vulgare	cis-acting regulatory element involved in the MeJA-responsiveness	Hormone
AarBBX22	P-box	CCTTTTG	546	7	+	Oryza sativa	gibberellin-responsive element	Hormone
AarBBX22	P-box	CCTTTTG	947	7	-	Oryza sativa	gibberellin-responsive element	Hormone
AarBBX22	P-box	CCTTTTG	1348	7	+	Oryza sativa	gibberellin-responsive element	Hormone
AarBBX22	SARE	TTCGACCATCTT	1010	11	+	Nicotiana tabacum	cis-acting element involved in salicylic acid responsiveness	Hormone
AarBBX22	TCA-element	CCATCTTTTT	1015	9	+	Nicotiana tabacum	cis-acting element involved in salicylic acid responsiveness	Hormone
AarBBX22	TGACG-motif	TGACG	746	5	-	Hordeum vulgare	cis-acting regulatory element involved in the MeJA-responsiveness	Hormone
AarBBX22	TGA-element	AACGAC	531	6	-	Brassica oleracea	auxin-responsive element	Hormone
AarBBX22	TGA-element	AACGAC	793	6	+	Brassica oleracea	auxin-responsive element	Hormone
AarBBX22	TGA-element	AACGAC	1030	6	-	Brassica oleracea	auxin-responsive element	Hormone
AarBBX24	AuxRR-core	GGTCCAT	1778	7	-	Nicotiana tabacum	cis-acting regulatory element involved in auxin responsiveness	Hormone
AarBBX26	ABRE	AACCCGG	475	7	+	Arabidopsis thaliana	cis-acting element involved in the abscisic acid responsiveness	Hormone
AarBBX26	AuxRR-core	GGTCCAT	503	7	+	Nicotiana tabacum	cis-acting regulatory element involved in auxin responsiveness	Hormone
AarBBX26	AuxRR-core	GGTCCAT	539	7	+	Nicotiana tabacum	cis-acting regulatory element involved in auxin responsiveness	Hormone
AarBBX26	AuxRR-core	GGTCCAT	1790	7	-	Nicotiana tabacum	cis-acting regulatory element involved in auxin responsiveness	Hormone
AarBBX26	CGTCA-motif	CGTCA	483	5	+	Hordeum vulgare	cis-acting regulatory element involved in the MeJA-responsiveness	Hormone
AarBBX26	P-box	CCTTTTG	283	7	+	Oryza sativa	gibberellin-responsive element	Hormone
AarBBX26	P-box	CCTTTTG	684	7	-	Oryza sativa	gibberellin-responsive element	Hormone
AarBBX26	P-box	CCTTTTG	1354	7	+	Oryza sativa	gibberellin-responsive element	Hormone
AarBBX26	SARE	TTCGACCATCTT	747	11	+	Nicotiana tabacum	cis-acting element involved in salicylic acid responsiveness	Hormone
AarBBX26	TCA-element	CCATCTTTTT	752	9	+	Nicotiana tabacum	cis-acting element involved in salicylic acid responsiveness	Hormone
AarBBX26	TGACG-motif	TGACG	483	5	-	Hordeum vulgare	cis-acting regulatory element involved in the MeJA-responsiveness	Hormone
AarBBX26	TGA-element	AACGAC	268	6	-	Brassica oleracea	auxin-responsive element	Hormone
AarBBX26	TGA-element	AACGAC	530	6	+	Brassica oleracea	auxin-responsive element	Hormone
AarBBX26	TGA-element	AACGAC	767	6	-	Brassica oleracea	auxin-responsive element	Hormone
AarBBX28	ABRE	AACCCGG	733	7	+	Arabidopsis thaliana	cis-acting element involved in the abscisic acid responsiveness	Hormone
AarBBX28	AuxRR-core	GGTCCAT	761	7	+	Nicotiana tabacum	cis-acting regulatory element involved in auxin responsiveness	Hormone
AarBBX28	AuxRR-core	GGTCCAT	797	7	+	Nicotiana tabacum	cis-acting regulatory element involved in auxin responsiveness	Hormone
AarBBX28	AuxRR-core	GGTCCAT	1776	7	-	Nicotiana tabacum	cis-acting regulatory element involved in auxin responsiveness	Hormone
AarBBX28	CGTCA-motif	CGTCA	741	5	+	Hordeum vulgare	cis-acting regulatory element involved in the MeJA-responsiveness	Hormone
AarBBX28	P-box	CCTTTTG	508	7	+	Oryza sativa	gibberellin-responsive element	Hormone
AarBBX28	P-box	CCTTTTG	942	7	-	Oryza sativa	gibberellin-responsive element	Hormone
AarBBX28	P-box	CCTTTTG	1349	7	+	Oryza sativa	gibberellin-responsive element	Hormone
AarBBX28	SARE	TTCGACCATCTT	1005	11	+	Nicotiana tabacum	cis-acting element involved in salicylic acid responsiveness	Hormone
AarBBX28	TCA-element	CCATCTTTTT	1010	9	+	Nicotiana tabacum	cis-acting element involved in salicylic acid responsiveness	Hormone
AarBBX28	TGACG-motif	TGACG	741	5	-	Hordeum vulgare	cis-acting regulatory element involved in the MeJA-responsiveness	Hormone
AarBBX28	TGA-element	AACGAC	493	6	-	Brassica oleracea	auxin-responsive element	Hormone
AarBBX28	TGA-element	AACGAC	788	6	+	Brassica oleracea	auxin-responsive element	Hormone
AarBBX28	TGA-element	AACGAC	1025	6	-	Brassica oleracea	auxin-responsive element	Hormone
AarBBX32	ABRE	GCCGCGTGGC	335	9	-	Oryza sativa	cis-acting element involved in the abscisic acid responsiveness	Hormone
AarBBX32	ABRE	ACGTG	534	5	+	Arabidopsis thaliana	cis-acting element involved in the abscisic acid responsiveness	Hormone
AarBBX32	ABRE	ACGTG	783	5	-	Arabidopsis thaliana	cis-acting element involved in the abscisic acid responsiveness	Hormone
AarBBX32	ABRE	ACGTG	967	5	-	Arabidopsis thaliana	cis-acting element involved in the abscisic acid responsiveness	Hormone
AarBBX32	ABRE	GACACGTGGC	989	9	-	Triticum aestivum	cis-acting element involved in the abscisic acid responsiveness	Hormone
AarBBX32	ABRE	ACGTG	1318	5	-	Arabidopsis thaliana	cis-acting element involved in the abscisic acid responsiveness	Hormone
AarBBX32	ABRE	CGTACGTGCA	1320	9	+	Hordeum vulgare	cis-acting element involved in the abscisic acid responsiveness	Hormone
AarBBX32	ABRE	ACGTG	1323	5	+	Arabidopsis thaliana	cis-acting element involved in the abscisic acid responsiveness	Hormone
AarBBX32	ABRE	CGTACGTGCA	1424	9	-	Hordeum vulgare	cis-acting element involved in the abscisic acid responsiveness	Hormone
AarBBX32	ABRE	ACGTG	1521	5	+	Arabidopsis thaliana	cis-acting element involved in the abscisic acid responsiveness	Hormone
AarBBX32	ABRE	ACGTG	1652	5	+	Arabidopsis thaliana	cis-acting element involved in the abscisic acid responsiveness	Hormone
AarBBX32	ABRE	TACGTGTC	1737	8	+	Oryza sativa	cis-acting element involved in the abscisic acid responsiveness	Hormone
AarBBX32	ABRE	ACGTG	1738	5	+	Arabidopsis thaliana	cis-acting element involved in the abscisic acid responsiveness	Hormone
AarBBX32	TATC-box	TATCCCA	932	7	+	Oryza sativa	cis-acting element involved in gibberellin-responsiveness	Hormone
AarBBX35	ABRE	ACGTG	770	5	-	Arabidopsis thaliana	cis-acting element involved in the abscisic acid responsiveness	Hormone
AarBBX35	ABRE	ACGTG	954	5	-	Arabidopsis thaliana	cis-acting element involved in the abscisic acid responsiveness	Hormone
AarBBX35	ABRE	GACACGTGGC	976	9	-	Triticum aestivum	cis-acting element involved in the abscisic acid responsiveness	Hormone
AarBBX35	ABRE	ACGTG	1305	5	-	Arabidopsis thaliana	cis-acting element involved in the abscisic acid responsiveness	Hormone
AarBBX35	ABRE	CGTACGTGCA	1307	9	+	Hordeum vulgare	cis-acting element involved in the abscisic acid responsiveness	Hormone
AarBBX35	ABRE	ACGTG	1310	5	+	Arabidopsis thaliana	cis-acting element involved in the abscisic acid responsiveness	Hormone
AarBBX35	ABRE	CGTACGTGCA	1411	9	-	Hordeum vulgare	cis-acting element involved in the abscisic acid responsiveness	Hormone
AarBBX35	ABRE	ACGTG	1473	5	-	Arabidopsis thaliana	cis-acting element involved in the abscisic acid responsiveness	Hormone
AarBBX35	ABRE	ACGTG	1508	5	+	Arabidopsis thaliana	cis-acting element involved in the abscisic acid responsiveness	Hormone
AarBBX35	ABRE	ACGTG	1650	5	+	Arabidopsis thaliana	cis-acting element involved in the abscisic acid responsiveness	Hormone
AarBBX35	ABRE	TACGTGTC	1735	8	+	Oryza sativa	cis-acting element involved in the abscisic acid responsiveness	Hormone
AarBBX35	ABRE	ACGTG	1736	5	+	Arabidopsis thaliana	cis-acting element involved in the abscisic acid responsiveness	Hormone
AarBBX37	ABRE	GCCGCGTGGC	397	9	-	Oryza sativa	cis-acting element involved in the abscisic acid responsiveness	Hormone
AarBBX37	ABRE	ACGTG	765	5	-	Arabidopsis thaliana	cis-acting element involved in the abscisic acid responsiveness	Hormone
AarBBX37	ABRE	ACGTG	954	5	-	Arabidopsis thaliana	cis-acting element involved in the abscisic acid responsiveness	Hormone
AarBBX37	ABRE	GACACGTGGC	976	9	-	Triticum aestivum	cis-acting element involved in the abscisic acid responsiveness	Hormone
AarBBX37	ABRE	ACGTG	1306	5	-	Arabidopsis thaliana	cis-acting element involved in the abscisic acid responsiveness	Hormone
AarBBX37	ABRE	CGTACGTGCA	1308	9	+	Hordeum vulgare	cis-acting element involved in the abscisic acid responsiveness	Hormone
AarBBX37	ABRE	ACGTG	1311	5	+	Arabidopsis thaliana	cis-acting element involved in the abscisic acid responsiveness	Hormone
AarBBX37	ABRE	CGTACGTGCA	1412	9	-	Hordeum vulgare	cis-acting element involved in the abscisic acid responsiveness	Hormone
AarBBX37	ABRE	ACGTG	1509	5	+	Arabidopsis thaliana	cis-acting element involved in the abscisic acid responsiveness	Hormone
AarBBX37	ABRE	ACGTG	1650	5	+	Arabidopsis thaliana	cis-acting element involved in the abscisic acid responsiveness	Hormone
AarBBX37	ABRE	TACGTGTC	1735	8	+	Oryza sativa	cis-acting element involved in the abscisic acid responsiveness	Hormone
AarBBX37	ABRE	ACGTG	1736	5	+	Arabidopsis thaliana	cis-acting element involved in the abscisic acid responsiveness	Hormone
AarBBX4	ABRE	CACGTG	1637	6	-	Arabidopsis thaliana	cis-acting element involved in the abscisic acid responsiveness	Hormone
AarBBX4	ABRE	ACGTG	1638	5	+	Arabidopsis thaliana	cis-acting element involved in the abscisic acid responsiveness	Hormone
AarBBX4	AuxRR-core	GGTCCAT	1646	7	-	Nicotiana tabacum	cis-acting regulatory element involved in auxin responsiveness	Hormone
AarBBX4	AuxRR-core	GGTCCAT	1754	7	+	Nicotiana tabacum	cis-acting regulatory element involved in auxin responsiveness	Hormone
AarBBX4	CGTCA-motif	CGTCA	485	5	+	Hordeum vulgare	cis-acting regulatory element involved in the MeJA-responsiveness	Hormone
AarBBX4	TCA-element	CCATCTTTTT	50	9	+	Nicotiana tabacum	cis-acting element involved in salicylic acid responsiveness	Hormone
AarBBX4	TGACG-motif	TGACG	485	5	-	Hordeum vulgare	cis-acting regulatory element involved in the MeJA-responsiveness	Hormone
AarBBX4	TGA-element	AACGAC	266	6	+	Brassica oleracea	auxin-responsive element	Hormone
AarBBX42	ABRE	ACGTG	49	5	+	Arabidopsis thaliana	cis-acting element involved in the abscisic acid responsiveness	Hormone
AarBBX42	ABRE	ACGTG	110	5	-	Arabidopsis thaliana	cis-acting element involved in the abscisic acid responsiveness	Hormone
AarBBX42	ABRE	ACGTG	244	5	+	Arabidopsis thaliana	cis-acting element involved in the abscisic acid responsiveness	Hormone
AarBBX42	ABRE	ACGTG	1742	5	-	Arabidopsis thaliana	cis-acting element involved in the abscisic acid responsiveness	Hormone
AarBBX42	CGTCA-motif	CGTCA	124	5	+	Hordeum vulgare	cis-acting regulatory element involved in the MeJA-responsiveness	Hormone
AarBBX42	CGTCA-motif	CGTCA	290	5	-	Hordeum vulgare	cis-acting regulatory element involved in the MeJA-responsiveness	Hormone
AarBBX42	CGTCA-motif	CGTCA	745	5	+	Hordeum vulgare	cis-acting regulatory element involved in the MeJA-responsiveness	Hormone
AarBBX42	CGTCA-motif	CGTCA	1269	5	+	Hordeum vulgare	cis-acting regulatory element involved in the MeJA-responsiveness	Hormone
AarBBX42	CGTCA-motif	CGTCA	1714	5	+	Hordeum vulgare	cis-acting regulatory element involved in the MeJA-responsiveness	Hormone
AarBBX42	TGA-box	TGACGTAA	121	8	-	Glycine max	part of an auxin-responsive element	Hormone
AarBBX42	TGACG-motif	TGACG	124	5	-	Hordeum vulgare	cis-acting regulatory element involved in the MeJA-responsiveness	Hormone
AarBBX42	TGACG-motif	TGACG	290	5	+	Hordeum vulgare	cis-acting regulatory element involved in the MeJA-responsiveness	Hormone
AarBBX42	TGACG-motif	TGACG	745	5	-	Hordeum vulgare	cis-acting regulatory element involved in the MeJA-responsiveness	Hormone
AarBBX42	TGACG-motif	TGACG	1269	5	-	Hordeum vulgare	cis-acting regulatory element involved in the MeJA-responsiveness	Hormone
AarBBX42	TGACG-motif	TGACG	1714	5	-	Hordeum vulgare	cis-acting regulatory element involved in the MeJA-responsiveness	Hormone
AarBBX47	ABRE	CACGTG	278	6	+	Arabidopsis thaliana	cis-acting element involved in the abscisic acid responsiveness	Hormone
AarBBX47	ABRE	ACGTG	279	5	+	Arabidopsis thaliana	cis-acting element involved in the abscisic acid responsiveness	Hormone
AarBBX47	ABRE	ACGTG	439	5	+	Arabidopsis thaliana	cis-acting element involved in the abscisic acid responsiveness	Hormone
AarBBX47	ABRE	ACGTG	500	5	-	Arabidopsis thaliana	cis-acting element involved in the abscisic acid responsiveness	Hormone
AarBBX47	ABRE	ACGTG	640	5	+	Arabidopsis thaliana	cis-acting element involved in the abscisic acid responsiveness	Hormone
AarBBX47	ABRE	ACGTG	1885	5	-	Arabidopsis thaliana	cis-acting element involved in the abscisic acid responsiveness	Hormone
AarBBX47	CGTCA-motif	CGTCA	514	5	+	Hordeum vulgare	cis-acting regulatory element involved in the MeJA-responsiveness	Hormone
AarBBX47	CGTCA-motif	CGTCA	686	5	-	Hordeum vulgare	cis-acting regulatory element involved in the MeJA-responsiveness	Hormone
AarBBX47	CGTCA-motif	CGTCA	1526	5	+	Hordeum vulgare	cis-acting regulatory element involved in the MeJA-responsiveness	Hormone
AarBBX47	TCA-element	CCATCTTTTT	49	9	+	Nicotiana tabacum	cis-acting element involved in salicylic acid responsiveness	Hormone
AarBBX47	TGA-box	TGACGTAA	511	8	-	Glycine max	part of an auxin-responsive element	Hormone
AarBBX47	TGACG-motif	TGACG	514	5	-	Hordeum vulgare	cis-acting regulatory element involved in the MeJA-responsiveness	Hormone
AarBBX47	TGACG-motif	TGACG	686	5	+	Hordeum vulgare	cis-acting regulatory element involved in the MeJA-responsiveness	Hormone
AarBBX47	TGACG-motif	TGACG	1526	5	-	Hordeum vulgare	cis-acting regulatory element involved in the MeJA-responsiveness	Hormone
AarBBX51	ABRE	ACGTG	57	5	+	Arabidopsis thaliana	cis-acting element involved in the abscisic acid responsiveness	Hormone
AarBBX51	ABRE	ACGTG	118	5	-	Arabidopsis thaliana	cis-acting element involved in the abscisic acid responsiveness	Hormone
AarBBX51	ABRE	ACGTG	252	5	+	Arabidopsis thaliana	cis-acting element involved in the abscisic acid responsiveness	Hormone
AarBBX51	ABRE	ACGTG	1507	5	-	Arabidopsis thaliana	cis-acting element involved in the abscisic acid responsiveness	Hormone
AarBBX51	ABRE	ACGTG	1743	5	-	Arabidopsis thaliana	cis-acting element involved in the abscisic acid responsiveness	Hormone
AarBBX51	CGTCA-motif	CGTCA	132	5	+	Hordeum vulgare	cis-acting regulatory element involved in the MeJA-responsiveness	Hormone
AarBBX51	CGTCA-motif	CGTCA	298	5	-	Hordeum vulgare	cis-acting regulatory element involved in the MeJA-responsiveness	Hormone
AarBBX51	CGTCA-motif	CGTCA	753	5	+	Hordeum vulgare	cis-acting regulatory element involved in the MeJA-responsiveness	Hormone
AarBBX51	CGTCA-motif	CGTCA	1269	5	+	Hordeum vulgare	cis-acting regulatory element involved in the MeJA-responsiveness	Hormone
AarBBX51	CGTCA-motif	CGTCA	1343	5	+	Hordeum vulgare	cis-acting regulatory element involved in the MeJA-responsiveness	Hormone
AarBBX51	CGTCA-motif	CGTCA	1509	5	+	Hordeum vulgare	cis-acting regulatory element involved in the MeJA-responsiveness	Hormone
AarBBX51	P-box	CCTTTTG	1112	7	-	Oryza sativa	gibberellin-responsive element	Hormone
AarBBX51	TGA-box	TGACGTAA	129	8	-	Glycine max	part of an auxin-responsive element	Hormone
AarBBX51	TGACG-motif	TGACG	132	5	-	Hordeum vulgare	cis-acting regulatory element involved in the MeJA-responsiveness	Hormone
AarBBX51	TGACG-motif	TGACG	298	5	+	Hordeum vulgare	cis-acting regulatory element involved in the MeJA-responsiveness	Hormone
AarBBX51	TGACG-motif	TGACG	753	5	-	Hordeum vulgare	cis-acting regulatory element involved in the MeJA-responsiveness	Hormone
AarBBX51	TGACG-motif	TGACG	1269	5	-	Hordeum vulgare	cis-acting regulatory element involved in the MeJA-responsiveness	Hormone
AarBBX51	TGACG-motif	TGACG	1343	5	-	Hordeum vulgare	cis-acting regulatory element involved in the MeJA-responsiveness	Hormone
AarBBX51	TGACG-motif	TGACG	1509	5	-	Hordeum vulgare	cis-acting regulatory element involved in the MeJA-responsiveness	Hormone
AarBBX56	ABRE	ACGTG	538	5	+	Arabidopsis thaliana	cis-acting element involved in the abscisic acid responsiveness	Hormone
AarBBX56	ABRE	ACGTG	599	5	-	Arabidopsis thaliana	cis-acting element involved in the abscisic acid responsiveness	Hormone
AarBBX56	ABRE	ACGTG	739	5	+	Arabidopsis thaliana	cis-acting element involved in the abscisic acid responsiveness	Hormone
AarBBX56	ABRE	ACGTG	1745	5	-	Arabidopsis thaliana	cis-acting element involved in the abscisic acid responsiveness	Hormone
AarBBX56	CGTCA-motif	CGTCA	613	5	+	Hordeum vulgare	cis-acting regulatory element involved in the MeJA-responsiveness	Hormone
AarBBX56	CGTCA-motif	CGTCA	785	5	-	Hordeum vulgare	cis-acting regulatory element involved in the MeJA-responsiveness	Hormone
AarBBX56	CGTCA-motif	CGTCA	1635	5	-	Hordeum vulgare	cis-acting regulatory element involved in the MeJA-responsiveness	Hormone
AarBBX56	TCA-element	TCAGAAGAGG	1017	9	-	Brassica oleracea	cis-acting element involved in salicylic acid responsiveness	Hormone
AarBBX56	TGA-box	TGACGTAA	610	8	-	Glycine max	part of an auxin-responsive element	Hormone
AarBBX56	TGACG-motif	TGACG	613	5	-	Hordeum vulgare	cis-acting regulatory element involved in the MeJA-responsiveness	Hormone
AarBBX56	TGACG-motif	TGACG	785	5	+	Hordeum vulgare	cis-acting regulatory element involved in the MeJA-responsiveness	Hormone
AarBBX56	TGACG-motif	TGACG	1635	5	+	Hordeum vulgare	cis-acting regulatory element involved in the MeJA-responsiveness	Hormone
AarBBX60	ABRE	ACGTG	512	5	+	Arabidopsis thaliana	cis-acting element involved in the abscisic acid responsiveness	Hormone
AarBBX60	CGTCA-motif	CGTCA	492	5	-	Hordeum vulgare	cis-acting regulatory element involved in the MeJA-responsiveness	Hormone
AarBBX60	TCA-element	CCATCTTTTT	662	9	+	Nicotiana tabacum	cis-acting element involved in salicylic acid responsiveness	Hormone
AarBBX60	TCA-element	CCATCTTTTT	1496	9	+	Nicotiana tabacum	cis-acting element involved in salicylic acid responsiveness	Hormone
AarBBX60	TCA-element	CCATCTTTTT	1668	9	+	Nicotiana tabacum	cis-acting element involved in salicylic acid responsiveness	Hormone
AarBBX60	TGACG-motif	TGACG	492	5	+	Hordeum vulgare	cis-acting regulatory element involved in the MeJA-responsiveness	Hormone
AarBBX61	ABRE	GCCGCGTGGC	219	9	+	Oryza sativa	cis-acting element involved in the abscisic acid responsiveness	Hormone
AarBBX61	ABRE	ACGTG	393	5	-	Arabidopsis thaliana	cis-acting element involved in the abscisic acid responsiveness	Hormone
AarBBX61	AuxRR-core	GGTCCAT	1552	7	-	Nicotiana tabacum	cis-acting regulatory element involved in auxin responsiveness	Hormone
AarBBX61	CGTCA-motif	CGTCA	215	5	-	Hordeum vulgare	cis-acting regulatory element involved in the MeJA-responsiveness	Hormone
AarBBX61	CGTCA-motif	CGTCA	752	5	+	Hordeum vulgare	cis-acting regulatory element involved in the MeJA-responsiveness	Hormone
AarBBX61	CGTCA-motif	CGTCA	1781	5	+	Hordeum vulgare	cis-acting regulatory element involved in the MeJA-responsiveness	Hormone
AarBBX61	GARE-motif	TCTGTTG	797	7	-	Brassica oleracea	gibberellin-responsive element	Hormone
AarBBX61	TGACG-motif	TGACG	215	5	+	Hordeum vulgare	cis-acting regulatory element involved in the MeJA-responsiveness	Hormone
AarBBX61	TGACG-motif	TGACG	752	5	-	Hordeum vulgare	cis-acting regulatory element involved in the MeJA-responsiveness	Hormone
AarBBX61	TGACG-motif	TGACG	1781	5	-	Hordeum vulgare	cis-acting regulatory element involved in the MeJA-responsiveness	Hormone
AarBBX61	TGA-element	AACGAC	301	6	-	Brassica oleracea	auxin-responsive element	Hormone
AarBBX66	ABRE	CACGTG	27	6	+	Arabidopsis thaliana	cis-acting element involved in the abscisic acid responsiveness	Hormone
AarBBX66	ABRE	ACGTG	28	5	+	Arabidopsis thaliana	cis-acting element involved in the abscisic acid responsiveness	Hormone
AarBBX66	ABRE	ACGTG	324	5	+	Arabidopsis thaliana	cis-acting element involved in the abscisic acid responsiveness	Hormone
AarBBX66	AuxRR-core	GGTCCAT	136	7	-	Nicotiana tabacum	cis-acting regulatory element involved in auxin responsiveness	Hormone
AarBBX66	CGTCA-motif	CGTCA	355	5	+	Hordeum vulgare	cis-acting regulatory element involved in the MeJA-responsiveness	Hormone
AarBBX66	TCA-element	CCATCTTTTT	1506	9	+	Nicotiana tabacum	cis-acting element involved in salicylic acid responsiveness	Hormone
AarBBX66	TGACG-motif	TGACG	355	5	-	Hordeum vulgare	cis-acting regulatory element involved in the MeJA-responsiveness	Hormone
AarBBX67	AuxRR-core	GGTCCAT	453	7	-	Nicotiana tabacum	cis-acting regulatory element involved in auxin responsiveness	Hormone
AarBBX67	CGTCA-motif	CGTCA	80	5	-	Hordeum vulgare	cis-acting regulatory element involved in the MeJA-responsiveness	Hormone
AarBBX67	CGTCA-motif	CGTCA	700	5	+	Hordeum vulgare	cis-acting regulatory element involved in the MeJA-responsiveness	Hormone
AarBBX67	CGTCA-motif	CGTCA	1120	5	-	Hordeum vulgare	cis-acting regulatory element involved in the MeJA-responsiveness	Hormone
AarBBX67	TGACG-motif	TGACG	80	5	+	Hordeum vulgare	cis-acting regulatory element involved in the MeJA-responsiveness	Hormone
AarBBX67	TGACG-motif	TGACG	700	5	-	Hordeum vulgare	cis-acting regulatory element involved in the MeJA-responsiveness	Hormone
AarBBX67	TGACG-motif	TGACG	1120	5	+	Hordeum vulgare	cis-acting regulatory element involved in the MeJA-responsiveness	Hormone
AarBBX72	ABRE	CACGTG	24	6	+	Arabidopsis thaliana	cis-acting element involved in the abscisic acid responsiveness	Hormone
AarBBX72	ABRE	ACGTG	25	5	+	Arabidopsis thaliana	cis-acting element involved in the abscisic acid responsiveness	Hormone
AarBBX72	ABRE	ACGTG	321	5	+	Arabidopsis thaliana	cis-acting element involved in the abscisic acid responsiveness	Hormone
AarBBX72	AuxRR-core	GGTCCAT	133	7	-	Nicotiana tabacum	cis-acting regulatory element involved in auxin responsiveness	Hormone
AarBBX72	CGTCA-motif	CGTCA	57	5	+	Hordeum vulgare	cis-acting regulatory element involved in the MeJA-responsiveness	Hormone
AarBBX72	CGTCA-motif	CGTCA	810	5	-	Hordeum vulgare	cis-acting regulatory element involved in the MeJA-responsiveness	Hormone
AarBBX72	TCA-element	CCATCTTTTT	1674	9	+	Nicotiana tabacum	cis-acting element involved in salicylic acid responsiveness	Hormone
AarBBX72	TGACG-motif	TGACG	57	5	-	Hordeum vulgare	cis-acting regulatory element involved in the MeJA-responsiveness	Hormone
AarBBX72	TGACG-motif	TGACG	810	5	+	Hordeum vulgare	cis-acting regulatory element involved in the MeJA-responsiveness	Hormone
AarBBX73	ABRE	ACGTG	4	5	+	Arabidopsis thaliana	cis-acting element involved in the abscisic acid responsiveness	Hormone
AarBBX73	ABRE	ACGTG	749	5	-	Arabidopsis thaliana	cis-acting element involved in the abscisic acid responsiveness	Hormone
AarBBX73	ABRE	ACGTG	1355	5	+	Arabidopsis thaliana	cis-acting element involved in the abscisic acid responsiveness	Hormone
AarBBX73	AuxRR-core	GGTCCAT	1336	7	-	Nicotiana tabacum	cis-acting regulatory element involved in auxin responsiveness	Hormone
AarBBX73	CGTCA-motif	CGTCA	537	5	+	Hordeum vulgare	cis-acting regulatory element involved in the MeJA-responsiveness	Hormone
AarBBX73	GARE-motif	TCTGTTG	582	7	-	Brassica oleracea	gibberellin-responsive element	Hormone
AarBBX73	TGACG-motif	TGACG	537	5	-	Hordeum vulgare	cis-acting regulatory element involved in the MeJA-responsiveness	Hormone
AarBBX78	CGTCA-motif	CGTCA	221	5	+	Hordeum vulgare	cis-acting regulatory element involved in the MeJA-responsiveness	Hormone
AarBBX78	CGTCA-motif	CGTCA	384	5	-	Hordeum vulgare	cis-acting regulatory element involved in the MeJA-responsiveness	Hormone
AarBBX78	CGTCA-motif	CGTCA	531	5	-	Hordeum vulgare	cis-acting regulatory element involved in the MeJA-responsiveness	Hormone
AarBBX78	TGACG-motif	TGACG	221	5	-	Hordeum vulgare	cis-acting regulatory element involved in the MeJA-responsiveness	Hormone
AarBBX78	TGACG-motif	TGACG	384	5	+	Hordeum vulgare	cis-acting regulatory element involved in the MeJA-responsiveness	Hormone
AarBBX78	TGACG-motif	TGACG	531	5	+	Hordeum vulgare	cis-acting regulatory element involved in the MeJA-responsiveness	Hormone
AarBBX79	ABRE	CACGTG	102	6	+	Arabidopsis thaliana	cis-acting element involved in the abscisic acid responsiveness	Hormone
AarBBX79	ABRE	ACGTG	103	5	+	Arabidopsis thaliana	cis-acting element involved in the abscisic acid responsiveness	Hormone
AarBBX79	GARE-motif	TCTGTTG	745	7	-	Brassica oleracea	gibberellin-responsive element	Hormone
AarBBX8	ABRE	CACGTG	1633	6	-	Arabidopsis thaliana	cis-acting element involved in the abscisic acid responsiveness	Hormone
AarBBX8	ABRE	ACGTG	1634	5	+	Arabidopsis thaliana	cis-acting element involved in the abscisic acid responsiveness	Hormone
AarBBX8	AuxRR-core	GGTCCAT	1642	7	-	Nicotiana tabacum	cis-acting regulatory element involved in auxin responsiveness	Hormone
AarBBX8	AuxRR-core	GGTCCAT	1750	7	+	Nicotiana tabacum	cis-acting regulatory element involved in auxin responsiveness	Hormone
AarBBX81	ABRE	ACGTG	472	5	+	Arabidopsis thaliana	cis-acting element involved in the abscisic acid responsiveness	Hormone
AarBBX81	GARE-motif	TCTGTTG	233	7	+	Brassica oleracea	gibberellin-responsive element	Hormone
AarBBX81	P-box	CCTTTTG	891	7	+	Oryza sativa	gibberellin-responsive element	Hormone
AarBBX81	P-box	CCTTTTG	1664	7	+	Oryza sativa	gibberellin-responsive element	Hormone
AarBBX81	TCA-element	CCATCTTTTT	1831	9	+	Nicotiana tabacum	cis-acting element involved in salicylic acid responsiveness	Hormone
AarBBX84	ABRE	ACGTG	1792	5	-	Arabidopsis thaliana	cis-acting element involved in the abscisic acid responsiveness	Hormone
AarBBX84	ABRE	GACACGTGGC	1876	9	-	Triticum aestivum	cis-acting element involved in the abscisic acid responsiveness	Hormone
AarBBX84	ABRE	CACGTG	1878	6	-	Arabidopsis thaliana	cis-acting element involved in the abscisic acid responsiveness	Hormone
AarBBX84	ABRE	ACGTG	1879	5	+	Arabidopsis thaliana	cis-acting element involved in the abscisic acid responsiveness	Hormone
AarBBX84	CGTCA-motif	CGTCA	352	5	+	Hordeum vulgare	cis-acting regulatory element involved in the MeJA-responsiveness	Hormone
AarBBX84	CGTCA-motif	CGTCA	816	5	+	Hordeum vulgare	cis-acting regulatory element involved in the MeJA-responsiveness	Hormone
AarBBX84	CGTCA-motif	CGTCA	1794	5	+	Hordeum vulgare	cis-acting regulatory element involved in the MeJA-responsiveness	Hormone
AarBBX84	CGTCA-motif	CGTCA	1897	5	+	Hordeum vulgare	cis-acting regulatory element involved in the MeJA-responsiveness	Hormone
AarBBX84	TGACG-motif	TGACG	352	5	-	Hordeum vulgare	cis-acting regulatory element involved in the MeJA-responsiveness	Hormone
AarBBX84	TGACG-motif	TGACG	816	5	-	Hordeum vulgare	cis-acting regulatory element involved in the MeJA-responsiveness	Hormone
AarBBX84	TGACG-motif	TGACG	1794	5	-	Hordeum vulgare	cis-acting regulatory element involved in the MeJA-responsiveness	Hormone
AarBBX84	TGACG-motif	TGACG	1897	5	-	Hordeum vulgare	cis-acting regulatory element involved in the MeJA-responsiveness	Hormone
AarBBX84	TGA-element	AACGAC	260	6	+	Brassica oleracea	auxin-responsive element	Hormone
AarBBX85	ABRE	ACGTG	671	5	+	Arabidopsis thaliana	cis-acting element involved in the abscisic acid responsiveness	Hormone
AarBBX85	GARE-motif	TCTGTTG	432	7	+	Brassica oleracea	gibberellin-responsive element	Hormone
AarBBX85	P-box	CCTTTTG	892	7	+	Oryza sativa	gibberellin-responsive element	Hormone
AarBBX85	P-box	CCTTTTG	1664	7	+	Oryza sativa	gibberellin-responsive element	Hormone
AarBBX85	TCA-element	CCATCTTTTT	1831	9	+	Nicotiana tabacum	cis-acting element involved in salicylic acid responsiveness	Hormone
AarBBX88	ABRE	ACGTG	1501	5	-	Arabidopsis thaliana	cis-acting element involved in the abscisic acid responsiveness	Hormone
AarBBX88	ABRE	ACGTG	1791	5	-	Arabidopsis thaliana	cis-acting element involved in the abscisic acid responsiveness	Hormone
AarBBX88	ABRE	GACACGTGGC	1876	9	-	Triticum aestivum	cis-acting element involved in the abscisic acid responsiveness	Hormone
AarBBX88	ABRE	CACGTG	1878	6	-	Arabidopsis thaliana	cis-acting element involved in the abscisic acid responsiveness	Hormone
AarBBX88	ABRE	ACGTG	1879	5	+	Arabidopsis thaliana	cis-acting element involved in the abscisic acid responsiveness	Hormone
AarBBX88	AuxRR-core	GGTCCAT	390	7	-	Nicotiana tabacum	cis-acting regulatory element involved in auxin responsiveness	Hormone
AarBBX88	CGTCA-motif	CGTCA	111	5	-	Hordeum vulgare	cis-acting regulatory element involved in the MeJA-responsiveness	Hormone
AarBBX88	CGTCA-motif	CGTCA	349	5	-	Hordeum vulgare	cis-acting regulatory element involved in the MeJA-responsiveness	Hormone
AarBBX88	CGTCA-motif	CGTCA	700	5	+	Hordeum vulgare	cis-acting regulatory element involved in the MeJA-responsiveness	Hormone
AarBBX88	CGTCA-motif	CGTCA	1179	5	+	Hordeum vulgare	cis-acting regulatory element involved in the MeJA-responsiveness	Hormone
AarBBX88	CGTCA-motif	CGTCA	1793	5	+	Hordeum vulgare	cis-acting regulatory element involved in the MeJA-responsiveness	Hormone
AarBBX88	CGTCA-motif	CGTCA	1897	5	+	Hordeum vulgare	cis-acting regulatory element involved in the MeJA-responsiveness	Hormone
AarBBX88	TGACG-motif	TGACG	111	5	+	Hordeum vulgare	cis-acting regulatory element involved in the MeJA-responsiveness	Hormone
AarBBX88	TGACG-motif	TGACG	349	5	+	Hordeum vulgare	cis-acting regulatory element involved in the MeJA-responsiveness	Hormone
AarBBX88	TGACG-motif	TGACG	700	5	-	Hordeum vulgare	cis-acting regulatory element involved in the MeJA-responsiveness	Hormone
AarBBX88	TGACG-motif	TGACG	1179	5	-	Hordeum vulgare	cis-acting regulatory element involved in the MeJA-responsiveness	Hormone
AarBBX88	TGACG-motif	TGACG	1793	5	-	Hordeum vulgare	cis-acting regulatory element involved in the MeJA-responsiveness	Hormone
AarBBX88	TGACG-motif	TGACG	1897	5	-	Hordeum vulgare	cis-acting regulatory element involved in the MeJA-responsiveness	Hormone
AarBBX88	TGA-element	AACGAC	597	6	+	Brassica oleracea	auxin-responsive element	Hormone
AarBBX92	ABRE	ACGTG	670	5	+	Arabidopsis thaliana	cis-acting element involved in the abscisic acid responsiveness	Hormone
AarBBX92	GARE-motif	TCTGTTG	431	7	+	Brassica oleracea	gibberellin-responsive element	Hormone
AarBBX92	P-box	CCTTTTG	892	7	+	Oryza sativa	gibberellin-responsive element	Hormone
AarBBX92	P-box	CCTTTTG	1664	7	+	Oryza sativa	gibberellin-responsive element	Hormone
AarBBX92	TCA-element	CCATCTTTTT	1831	9	+	Nicotiana tabacum	cis-acting element involved in salicylic acid responsiveness	Hormone
AarBBX95	ABRE	ACGTG	1792	5	-	Arabidopsis thaliana	cis-acting element involved in the abscisic acid responsiveness	Hormone
AarBBX95	ABRE	GACACGTGGC	1876	9	-	Triticum aestivum	cis-acting element involved in the abscisic acid responsiveness	Hormone
AarBBX95	ABRE	CACGTG	1878	6	-	Arabidopsis thaliana	cis-acting element involved in the abscisic acid responsiveness	Hormone
AarBBX95	ABRE	ACGTG	1879	5	+	Arabidopsis thaliana	cis-acting element involved in the abscisic acid responsiveness	Hormone
AarBBX95	CGTCA-motif	CGTCA	356	5	+	Hordeum vulgare	cis-acting regulatory element involved in the MeJA-responsiveness	Hormone
AarBBX95	CGTCA-motif	CGTCA	820	5	+	Hordeum vulgare	cis-acting regulatory element involved in the MeJA-responsiveness	Hormone
AarBBX95	CGTCA-motif	CGTCA	1794	5	+	Hordeum vulgare	cis-acting regulatory element involved in the MeJA-responsiveness	Hormone
AarBBX95	CGTCA-motif	CGTCA	1897	5	+	Hordeum vulgare	cis-acting regulatory element involved in the MeJA-responsiveness	Hormone
AarBBX95	TGACG-motif	TGACG	356	5	-	Hordeum vulgare	cis-acting regulatory element involved in the MeJA-responsiveness	Hormone
AarBBX95	TGACG-motif	TGACG	820	5	-	Hordeum vulgare	cis-acting regulatory element involved in the MeJA-responsiveness	Hormone
AarBBX95	TGACG-motif	TGACG	1794	5	-	Hordeum vulgare	cis-acting regulatory element involved in the MeJA-responsiveness	Hormone
AarBBX95	TGACG-motif	TGACG	1897	5	-	Hordeum vulgare	cis-acting regulatory element involved in the MeJA-responsiveness	Hormone
AarBBX97	ABRE	ACGTG	667	5	+	Arabidopsis thaliana	cis-acting element involved in the abscisic acid responsiveness	Hormone
AarBBX97	GARE-motif	TCTGTTG	428	7	+	Brassica oleracea	gibberellin-responsive element	Hormone
AarBBX97	P-box	CCTTTTG	892	7	+	Oryza sativa	gibberellin-responsive element	Hormone
AarBBX97	P-box	CCTTTTG	1664	7	+	Oryza sativa	gibberellin-responsive element	Hormone
AarBBX97	TCA-element	CCATCTTTTT	1831	9	+	Nicotiana tabacum	cis-acting element involved in salicylic acid responsiveness	Hormone
AarBBX100	MYC	CAATTG	610	6	+	Arabidopsis thaliana		Hormone
AarBBX100	MYC	CATGTG	849	6	-	Arabidopsis thaliana		Hormone
AarBBX100	MYC	CATTTG	1521	6	+	Arabidopsis thaliana		Hormone
AarBBX100	MYC	CATGTG	1808	6	-	Arabidopsis thaliana		Hormone
AarBBX109	MYC	CATGTG	869	6	+	Arabidopsis thaliana		Hormone
AarBBX109	MYC	CATTTG	926	6	+	Arabidopsis thaliana		Hormone
AarBBX109	MYC	CATGTG	965	6	-	Arabidopsis thaliana		Hormone
AarBBX109	MYC	CATTTG	1237	6	-	Arabidopsis thaliana		Hormone
AarBBX109	MYC	CAATTG	1295	6	-	Arabidopsis thaliana		Hormone
AarBBX109	MYC	CATTTG	1357	6	+	Arabidopsis thaliana		Hormone
AarBBX109	MYC	CATTTG	1708	6	-	Arabidopsis thaliana		Hormone
AarBBX109	MYC	CATGTG	1820	6	-	Arabidopsis thaliana		Hormone
AarBBX109	ERE	ATTTCATA	1252	8	-	Nicotiana glutinos		Hormone
AarBBX109	MYC	TCTCTTA	551	7	-	Arabidopsis thaliana		Hormone
AarBBX109	MYC	TCTCTTA	694	7	-	Arabidopsis thaliana		Hormone
AarBBX109	MYC	TCTCTTA	953	7	+	Arabidopsis thaliana		Hormone
AarBBX112	ERE	ATTTTAAA	1134	8	+	Nicotiana glutinos		Hormone
AarBBX112	ERE	ATTTTAAA	1136	8	-	Nicotiana glutinos		Hormone
AarBBX112	MYC	CATTTG	218	6	+	Arabidopsis thaliana		Hormone
AarBBX112	MYC	CATTTG	419	6	-	Arabidopsis thaliana		Hormone
AarBBX112	MYC	CATTTG	771	6	+	Arabidopsis thaliana		Hormone
AarBBX112	MYC	CAATTG	1436	6	-	Arabidopsis thaliana		Hormone
AarBBX112	MYC	CAATTG	1693	6	-	Arabidopsis thaliana		Hormone
AarBBX12	MYC	CATTTG	218	6	+	Arabidopsis thaliana		Hormone
AarBBX12	MYC	CATTTG	419	6	-	Arabidopsis thaliana		Hormone
AarBBX12	MYC	CATTTG	771	6	+	Arabidopsis thaliana		Hormone
AarBBX12	MYC	CAATTG	1436	6	-	Arabidopsis thaliana		Hormone
AarBBX12	MYC	CAATTG	1693	6	-	Arabidopsis thaliana		Hormone
AarBBX12	ERE	ATTTTAAA	1134	8	+	Nicotiana glutinos		Hormone
AarBBX12	ERE	ATTTTAAA	1136	8	-	Nicotiana glutinos		Hormone
AarBBX24	MYC	CATTTG	1820	6	+	Arabidopsis thaliana		Hormone
AarBBX26	MYC	CATTTG	86	6	+	Arabidopsis thaliana		Hormone
AarBBX26	MYC	CATTTG	977	6	+	Arabidopsis thaliana		Hormone
AarBBX26	MYC	CATTTG	1832	6	+	Arabidopsis thaliana		Hormone
AarBBX28	MYC	CAATTG	12	6	+	Arabidopsis thaliana		Hormone
AarBBX28	MYC	CATTTG	311	6	+	Arabidopsis thaliana		Hormone
AarBBX28	MYC	CATTTG	1240	6	+	Arabidopsis thaliana		Hormone
AarBBX28	MYC	CATTTG	1818	6	+	Arabidopsis thaliana		Hormone
AarBBX32	ERE	ATTTTAAA	402	8	+	Nicotiana glutinos		Hormone
AarBBX32	ERE	ATTTCATA	488	8	-	Nicotiana glutinos		Hormone
AarBBX32	ERE	ATTTCATA	1263	8	-	Nicotiana glutinos		Hormone
AarBBX32	MYC	CATGTG	28	6	+	Arabidopsis thaliana		Hormone
AarBBX32	MYC	CATGTG	296	6	-	Arabidopsis thaliana		Hormone
AarBBX32	MYC	CATGTG	896	6	+	Arabidopsis thaliana		Hormone
AarBBX32	MYC	CATTTG	952	6	+	Arabidopsis thaliana		Hormone
AarBBX32	MYC	CATGTG	991	6	-	Arabidopsis thaliana		Hormone
AarBBX32	MYC	CATTTG	1248	6	-	Arabidopsis thaliana		Hormone
AarBBX32	MYC	CATTTG	1712	6	-	Arabidopsis thaliana		Hormone
AarBBX32	MYC	CATGTG	1822	6	-	Arabidopsis thaliana		Hormone
AarBBX32	MYC	TCTCTTA	726	7	-	Arabidopsis thaliana		Hormone
AarBBX32	MYC	TCTCTTA	979	7	+	Arabidopsis thaliana		Hormone
AarBBX35	MYC	TCTCTTA	713	7	-	Arabidopsis thaliana		Hormone
AarBBX35	MYC	TCTCTTA	966	7	+	Arabidopsis thaliana		Hormone
AarBBX35	MYC	CATGTG	368	6	+	Arabidopsis thaliana		Hormone
AarBBX35	MYC	CATGTG	883	6	+	Arabidopsis thaliana		Hormone
AarBBX35	MYC	CATTTG	939	6	+	Arabidopsis thaliana		Hormone
AarBBX35	MYC	CATGTG	978	6	-	Arabidopsis thaliana		Hormone
AarBBX35	MYC	CATTTG	1235	6	-	Arabidopsis thaliana		Hormone
AarBBX35	MYC	CATTTG	1355	6	+	Arabidopsis thaliana		Hormone
AarBBX35	MYC	CATTTG	1710	6	-	Arabidopsis thaliana		Hormone
AarBBX35	MYC	CATGTG	1820	6	-	Arabidopsis thaliana		Hormone
AarBBX35	ERE	ATTTCATA	171	8	-	Nicotiana glutinos		Hormone
AarBBX35	ERE	ATTTCATA	1250	8	-	Nicotiana glutinos		Hormone
AarBBX37	MYC	TCTCTTA	708	7	-	Arabidopsis thaliana		Hormone
AarBBX37	MYC	TCTCTTA	966	7	+	Arabidopsis thaliana		Hormone
AarBBX37	ERE	ATTTCATA	1251	8	-	Nicotiana glutinos		Hormone
AarBBX37	MYC	CATGTG	67	6	+	Arabidopsis thaliana		Hormone
AarBBX37	MYC	CATGTG	358	6	-	Arabidopsis thaliana		Hormone
AarBBX37	MYC	CATGTG	883	6	+	Arabidopsis thaliana		Hormone
AarBBX37	MYC	CATTTG	939	6	+	Arabidopsis thaliana		Hormone
AarBBX37	MYC	CATGTG	978	6	-	Arabidopsis thaliana		Hormone
AarBBX37	MYC	CATTTG	1236	6	-	Arabidopsis thaliana		Hormone
AarBBX37	MYC	CATTTG	1356	6	+	Arabidopsis thaliana		Hormone
AarBBX37	MYC	CATTTG	1710	6	-	Arabidopsis thaliana		Hormone
AarBBX37	MYC	CATGTG	1820	6	-	Arabidopsis thaliana		Hormone
AarBBX4	ERE	ATTTTAAA	736	8	+	Nicotiana glutinos		Hormone
AarBBX4	MYC	CAATTG	962	6	+	Arabidopsis thaliana		Hormone
AarBBX42	MYC	CATGTG	16	6	-	Arabidopsis thaliana		Hormone
AarBBX42	MYC	CATTTG	76	6	-	Arabidopsis thaliana		Hormone
AarBBX42	MYC	CATTTG	417	6	+	Arabidopsis thaliana		Hormone
AarBBX42	MYC	CATTTG	1220	6	-	Arabidopsis thaliana		Hormone
AarBBX42	MYC	CAATTG	1946	6	-	Arabidopsis thaliana		Hormone
AarBBX47	MYC	TCTCTTA	1309	7	-	Arabidopsis thaliana		Hormone
AarBBX47	MYC	CATTTG	18	6	+	Arabidopsis thaliana		Hormone
AarBBX47	MYC	CATGTG	405	6	-	Arabidopsis thaliana		Hormone
AarBBX47	MYC	CATTTG	466	6	-	Arabidopsis thaliana		Hormone
AarBBX47	MYC	CATTTG	585	6	+	Arabidopsis thaliana		Hormone
AarBBX47	MYC	CATTTG	1616	6	-	Arabidopsis thaliana		Hormone
AarBBX47	ERE	ATTTTAAA	1142	8	+	Nicotiana glutinos		Hormone
AarBBX47	ERE	ATTTTAAA	1825	8	+	Nicotiana glutinos		Hormone
AarBBX51	MYC	CATGTG	24	6	-	Arabidopsis thaliana		Hormone
AarBBX51	MYC	CATTTG	84	6	-	Arabidopsis thaliana		Hormone
AarBBX51	MYC	CATTTG	425	6	+	Arabidopsis thaliana		Hormone
AarBBX51	MYC	CATTTG	1220	6	-	Arabidopsis thaliana		Hormone
AarBBX51	MYC	CAATTG	1947	6	-	Arabidopsis thaliana		Hormone
AarBBX56	MYC	TCTCTTA	1006	7	-	Arabidopsis thaliana		Hormone
AarBBX56	MYC	CATTTG	49	6	-	Arabidopsis thaliana		Hormone
AarBBX56	MYC	CATGTG	499	6	-	Arabidopsis thaliana		Hormone
AarBBX56	MYC	CATTTG	565	6	-	Arabidopsis thaliana		Hormone
AarBBX56	MYC	CAATTG	1950	6	-	Arabidopsis thaliana		Hormone
AarBBX60	ERE	ATTTCATA	1714	8	+	Nicotiana glutinos		Hormone
AarBBX60	MYC	CATTTG	61	6	+	Arabidopsis thaliana		Hormone
AarBBX60	MYC	CATTTG	1942	6	+	Arabidopsis thaliana		Hormone
AarBBX61	ERE	ATTTTAAA	869	8	+	Nicotiana glutinos		Hormone
AarBBX61	MYC	CATTTG	1302	6	+	Arabidopsis thaliana		Hormone
AarBBX66	ERE	ATTTCATA	1716	8	+	Nicotiana glutinos		Hormone
AarBBX66	MYC	CATTTG	458	6	+	Arabidopsis thaliana		Hormone
AarBBX66	MYC	CATTTG	1942	6	+	Arabidopsis thaliana		Hormone
AarBBX67	MYC	TCTCTTA	1189	7	+	Arabidopsis thaliana		Hormone
AarBBX67	MYC	CATTTG	311	6	-	Arabidopsis thaliana		Hormone
AarBBX67	MYC	CATGTG	332	6	+	Arabidopsis thaliana		Hormone
AarBBX67	MYC	CAATTG	609	6	+	Arabidopsis thaliana		Hormone
AarBBX67	ERE	ATTTTAAA	179	8	+	Nicotiana glutinos		Hormone
AarBBX67	ERE	ATTTTAAA	860	8	+	Nicotiana glutinos		Hormone
AarBBX72	MYC	TCTCTTA	792	7	-	Arabidopsis thaliana		Hormone
AarBBX72	ERE	ATTTCATA	1719	8	+	Nicotiana glutinos		Hormone
AarBBX72	MYC	CATTTG	455	6	+	Arabidopsis thaliana		Hormone
AarBBX72	MYC	CATTTG	1942	6	+	Arabidopsis thaliana		Hormone
AarBBX73	MYC	CATTTG	57	6	+	Arabidopsis thaliana		Hormone
AarBBX73	MYC	CATTTG	101	6	+	Arabidopsis thaliana		Hormone
AarBBX73	MYC	CATTTG	127	6	+	Arabidopsis thaliana		Hormone
AarBBX73	MYC	CATTTG	425	6	+	Arabidopsis thaliana		Hormone
AarBBX73	MYC	CATTTG	1086	6	+	Arabidopsis thaliana		Hormone
AarBBX73	ERE	ATTTTAAA	654	8	+	Nicotiana glutinos		Hormone
AarBBX73	ERE	ATTTTAAA	1464	8	-	Nicotiana glutinos		Hormone
AarBBX78	MYC	CATTTG	98	6	+	Arabidopsis thaliana		Hormone
AarBBX78	MYC	CATTTG	1942	6	+	Arabidopsis thaliana		Hormone
AarBBX78	ERE	ATTTCATA	1720	8	+	Nicotiana glutinos		Hormone
AarBBX79	ERE	ATTTTAAA	817	8	+	Nicotiana glutinos		Hormone
AarBBX79	MYC	CAATTG	450	6	+	Arabidopsis thaliana		Hormone
AarBBX79	MYC	CATTTG	478	6	+	Arabidopsis thaliana		Hormone
AarBBX79	MYC	CATTTG	587	6	+	Arabidopsis thaliana		Hormone
AarBBX79	MYC	CATTTG	1237	6	+	Arabidopsis thaliana		Hormone
AarBBX79	MYC	CATGTG	1812	6	+	Arabidopsis thaliana		Hormone
AarBBX8	MYC	CAATTG	767	6	+	Arabidopsis thaliana		Hormone
AarBBX8	ERE	ATTTTAAA	319	8	+	Nicotiana glutinos		Hormone
AarBBX81	MYC	CATGTG	171	6	-	Arabidopsis thaliana		Hormone
AarBBX81	MYC	CATTTG	414	6	-	Arabidopsis thaliana		Hormone
AarBBX81	MYC	CATTTG	1327	6	-	Arabidopsis thaliana		Hormone
AarBBX81	ERE	ATTTTAAA	547	8	-	Nicotiana glutinos		Hormone
AarBBX84	MYC	CATGTG	519	6	-	Arabidopsis thaliana		Hormone
AarBBX84	MYC	CATGTG	1418	6	+	Arabidopsis thaliana		Hormone
AarBBX84	MYC	CATGTG	1809	6	-	Arabidopsis thaliana		Hormone
AarBBX84	ERE	ATTTCATA	1354	8	+	Nicotiana glutinos		Hormone
AarBBX85	MYC	CATGTG	370	6	-	Arabidopsis thaliana		Hormone
AarBBX85	MYC	CATTTG	613	6	-	Arabidopsis thaliana		Hormone
AarBBX85	MYC	CATTTG	1327	6	-	Arabidopsis thaliana		Hormone
AarBBX85	ERE	ATTTTAAA	745	8	-	Nicotiana glutinos		Hormone
AarBBX88	MYC	CATGTG	327	6	+	Arabidopsis thaliana		Hormone
AarBBX88	MYC	CATGTG	850	6	-	Arabidopsis thaliana		Hormone
AarBBX88	MYC	CATTTG	1515	6	+	Arabidopsis thaliana		Hormone
AarBBX88	MYC	CATGTG	1808	6	-	Arabidopsis thaliana		Hormone
AarBBX88	ERE	ATTTCATA	240	8	+	Nicotiana glutinos		Hormone
AarBBX92	ERE	ATTTTAAA	745	8	-	Nicotiana glutinos		Hormone
AarBBX92	MYC	CATGTG	369	6	-	Arabidopsis thaliana		Hormone
AarBBX92	MYC	CATTTG	612	6	-	Arabidopsis thaliana		Hormone
AarBBX92	MYC	CATTTG	1327	6	-	Arabidopsis thaliana		Hormone
AarBBX95	MYC	CATGTG	59	6	-	Arabidopsis thaliana		Hormone
AarBBX95	MYC	CATGTG	1419	6	+	Arabidopsis thaliana		Hormone
AarBBX95	MYC	CATGTG	1809	6	-	Arabidopsis thaliana		Hormone
AarBBX95	ERE	ATTTCATA	1355	8	+	Nicotiana glutinos		Hormone
AarBBX97	ERE	ATTTTAAA	742	8	-	Nicotiana glutinos		Hormone
AarBBX97	MYC	CATGTG	366	6	-	Arabidopsis thaliana		Hormone
AarBBX97	MYC	CATTTG	609	6	-	Arabidopsis thaliana		Hormone
AarBBX97	MYC	CATTTG	1327	6	-	Arabidopsis thaliana		Hormone
AarBBX13	MYC	CATGTG	90	6	-	Arabidopsis thaliana		Hormone
AarBBX13	MYC	CATGTG	300	6	-	Arabidopsis thaliana		Hormone
AarBBX13	MYC	CATGTG	423	6	+	Arabidopsis thaliana		Hormone
AarBBX13	MYC	CATTTG	859	6	-	Arabidopsis thaliana		Hormone
AarBBX13	ERE	ATTTCATA	282	8	+	Nicotiana glutinos		Hormone
AarBBX13	ERE	ATTTTAAA	1272	8	+	Nicotiana glutinos		Hormone
AarBBX13	MYC	TCTCTTA	155	7	+	Arabidopsis thaliana		Hormone
AarBBX17	MYC	CATGTG	395	6	-	Arabidopsis thaliana		Hormone
AarBBX17	MYC	CATGTG	462	6	+	Arabidopsis thaliana		Hormone
AarBBX17	MYC	CATTTG	712	6	+	Arabidopsis thaliana		Hormone
AarBBX17	MYC	CATTTG	913	6	-	Arabidopsis thaliana		Hormone
AarBBX17	MYC	CATTTG	1265	6	+	Arabidopsis thaliana		Hormone
AarBBX17	MYC	CAATTG	1431	6	-	Arabidopsis thaliana		Hormone
AarBBX17	MYC	CAATTG	1692	6	-	Arabidopsis thaliana		Hormone
AarBBX18	MYC	CATTTG	63	6	+	Arabidopsis thaliana		Hormone
AarBBX18	MYC	CATGTG	637	6	-	Arabidopsis thaliana		Hormone
AarBBX22	MYC	CAATTG	51	6	+	Arabidopsis thaliana		Hormone
AarBBX22	MYC	CATTTG	349	6	+	Arabidopsis thaliana		Hormone
AarBBX22	MYC	CATTTG	1244	6	+	Arabidopsis thaliana		Hormone
AarBBX22	MYC	CATTTG	1817	6	+	Arabidopsis thaliana		Hormone
AarBBX100	ARE	AAACCA	175	6	+	Zea mays	cis-acting regulatory element essential for the anaerobic induction	Stress
AarBBX100	ARE	AAACCA	1525	6	-	Zea mays	cis-acting regulatory element essential for the anaerobic induction	Stress
AarBBX100	ARE	AAACCA	1741	6	-	Zea mays	cis-acting regulatory element essential for the anaerobic induction	Stress
AarBBX100	LTR	CCGAAA	1010	6	+	Hordeum vulgare	cis-acting element involved in low-temperature responsiveness	Stress
AarBBX100	LTR	CCGAAA	1387	6	+	Hordeum vulgare	cis-acting element involved in low-temperature responsiveness	Stress
AarBBX109	ARE	AAACCA	262	6	-	Zea mays	cis-acting regulatory element essential for the anaerobic induction	Stress
AarBBX109	ARE	AAACCA	858	6	-	Zea mays	cis-acting regulatory element essential for the anaerobic induction	Stress
AarBBX109	MBS	CAACTG	758	6	-	Arabidopsis thaliana	MYB binding site involved in drought-inducibility	Stress
AarBBX109	TC-rich repeats	GTTTTCTTAC	719	9	-	Nicotiana tabacum	cis-acting element involved in defense and stress responsiveness	Stress
AarBBX112	ARE	AAACCA	1392	6	-	Zea mays	cis-acting regulatory element essential for the anaerobic induction	Stress
AarBBX112	ARE	AAACCA	1670	6	+	Zea mays	cis-acting regulatory element essential for the anaerobic induction	Stress
AarBBX112	ARE	AAACCA	1683	6	+	Zea mays	cis-acting regulatory element essential for the anaerobic induction	Stress
AarBBX112	LTR	CCGAAA	1101	6	-	Hordeum vulgare	cis-acting element involved in low-temperature responsiveness	Stress
AarBBX112	MBS	CAACTG	1444	6	-	Arabidopsis thaliana	MYB binding site involved in drought-inducibility	Stress
AarBBX112	MBS	CAACTG	1566	6	+	Arabidopsis thaliana	MYB binding site involved in drought-inducibility	Stress
AarBBX12	ARE	AAACCA	1392	6	-	Zea mays	cis-acting regulatory element essential for the anaerobic induction	Stress
AarBBX12	ARE	AAACCA	1670	6	+	Zea mays	cis-acting regulatory element essential for the anaerobic induction	Stress
AarBBX12	ARE	AAACCA	1683	6	+	Zea mays	cis-acting regulatory element essential for the anaerobic induction	Stress
AarBBX12	LTR	CCGAAA	1101	6	-	Hordeum vulgare	cis-acting element involved in low-temperature responsiveness	Stress
AarBBX12	MBS	CAACTG	1444	6	-	Arabidopsis thaliana	MYB binding site involved in drought-inducibility	Stress
AarBBX12	MBS	CAACTG	1566	6	+	Arabidopsis thaliana	MYB binding site involved in drought-inducibility	Stress
AarBBX13	ARE	AAACCA	1112	6	+	Zea mays	cis-acting regulatory element essential for the anaerobic induction	Stress
AarBBX13	ARE	AAACCA	1470	6	-	Zea mays	cis-acting regulatory element essential for the anaerobic induction	Stress
AarBBX13	ARE	AAACCA	1619	6	+	Zea mays	cis-acting regulatory element essential for the anaerobic induction	Stress
AarBBX13	ARE	AAACCA	1686	6	+	Zea mays	cis-acting regulatory element essential for the anaerobic induction	Stress
AarBBX13	AT-rich sequence	TAAAATACT	1269	9	-	Pisum sativum	element for maximal elicitor-mediated activation (2copies)	Stress
AarBBX13	DRE	TACCGACAT	1579	9	-	Arabidopsis thaliana	cis-acting element involved in dehydration, low-temp, salt stresses	Stress
AarBBX13	LTR	CCGAAA	19	6	-	Hordeum vulgare	cis-acting element involved in low-temperature responsiveness	Stress
AarBBX13	LTR	CCGAAA	195	6	+	Hordeum vulgare	cis-acting element involved in low-temperature responsiveness	Stress
AarBBX17	ARE	AAACCA	1669	6	+	Zea mays	cis-acting regulatory element essential for the anaerobic induction	Stress
AarBBX17	ARE	AAACCA	1682	6	+	Zea mays	cis-acting regulatory element essential for the anaerobic induction	Stress
AarBBX17	LTR	CCGAAA	106	6	+	Hordeum vulgare	cis-acting element involved in low-temperature responsiveness	Stress
AarBBX17	MBS	CAACTG	35	6	+	Arabidopsis thaliana	MYB binding site involved in drought-inducibility	Stress
AarBBX17	MBS	CAACTG	1439	6	-	Arabidopsis thaliana	MYB binding site involved in drought-inducibility	Stress
AarBBX17	MBS	CAACTG	1561	6	+	Arabidopsis thaliana	MYB binding site involved in drought-inducibility	Stress
AarBBX17	TC-rich repeats	ATTCTCTAAC	406	9	+	Nicotiana tabacum	cis-acting element involved in defense and stress responsiveness	Stress
AarBBX18	ARE	AAACCA	41	6	-	Zea mays	cis-acting regulatory element essential for the anaerobic induction	Stress
AarBBX18	ARE	AAACCA	143	6	+	Zea mays	cis-acting regulatory element essential for the anaerobic induction	Stress
AarBBX18	ARE	AAACCA	1619	6	+	Zea mays	cis-acting regulatory element essential for the anaerobic induction	Stress
AarBBX18	ARE	AAACCA	1686	6	+	Zea mays	cis-acting regulatory element essential for the anaerobic induction	Stress
AarBBX22	ARE	AAACCA	76	6	+	Zea mays	cis-acting regulatory element essential for the anaerobic induction	Stress
AarBBX22	ARE	AAACCA	180	6	+	Zea mays	cis-acting regulatory element essential for the anaerobic induction	Stress
AarBBX22	ARE	AAACCA	392	6	-	Zea mays	cis-acting regulatory element essential for the anaerobic induction	Stress
AarBBX22	ARE	AAACCA	1129	6	-	Zea mays	cis-acting regulatory element essential for the anaerobic induction	Stress
AarBBX22	MBS	CAACTG	634	6	+	Arabidopsis thaliana	MYB binding site involved in drought-inducibility	Stress
AarBBX22	MBS	CAACTG	932	6	+	Arabidopsis thaliana	MYB binding site involved in drought-inducibility	Stress
AarBBX24	ARE	AAACCA	125	6	-	Zea mays	cis-acting regulatory element essential for the anaerobic induction	Stress
AarBBX24	ARE	AAACCA	756	6	+	Zea mays	cis-acting regulatory element essential for the anaerobic induction	Stress
AarBBX24	ARE	AAACCA	1461	6	+	Zea mays	cis-acting regulatory element essential for the anaerobic induction	Stress
AarBBX24	ARE	AAACCA	1551	6	+	Zea mays	cis-acting regulatory element essential for the anaerobic induction	Stress
AarBBX24	LTR	CCGAAA	1104	6	+	Hordeum vulgare	cis-acting element involved in low-temperature responsiveness	Stress
AarBBX24	TC-rich repeats	GTTTTCTTAC	5	9	+	Nicotiana tabacum	cis-acting element involved in defense and stress responsiveness	Stress
AarBBX24	TC-rich repeats	GTTTTCTTAC	86	9	+	Nicotiana tabacum	cis-acting element involved in defense and stress responsiveness	Stress
AarBBX24	TC-rich repeats	GTTTTCTTAC	166	9	+	Nicotiana tabacum	cis-acting element involved in defense and stress responsiveness	Stress
AarBBX24	TC-rich repeats	GTTTTCTTAC	321	9	+	Nicotiana tabacum	cis-acting element involved in defense and stress responsiveness	Stress
AarBBX24	TC-rich repeats	GTTTTCTTAC	361	9	+	Nicotiana tabacum	cis-acting element involved in defense and stress responsiveness	Stress
AarBBX24	TC-rich repeats	GTTTTCTTAC	401	9	+	Nicotiana tabacum	cis-acting element involved in defense and stress responsiveness	Stress
AarBBX24	TC-rich repeats	GTTTTCTTAC	441	9	+	Nicotiana tabacum	cis-acting element involved in defense and stress responsiveness	Stress
AarBBX24	TC-rich repeats	GTTTTCTTAC	548	9	-	Nicotiana tabacum	cis-acting element involved in defense and stress responsiveness	Stress
AarBBX24	TC-rich repeats	GTTTTCTTAC	711	9	-	Nicotiana tabacum	cis-acting element involved in defense and stress responsiveness	Stress
AarBBX24	TC-rich repeats	GTTTTCTTAC	834	9	-	Nicotiana tabacum	cis-acting element involved in defense and stress responsiveness	Stress
AarBBX24	TC-rich repeats	GTTTTCTTAC	874	9	-	Nicotiana tabacum	cis-acting element involved in defense and stress responsiveness	Stress
AarBBX24	TC-rich repeats	GTTTTCTTAC	993	9	-	Nicotiana tabacum	cis-acting element involved in defense and stress responsiveness	Stress
AarBBX24	TC-rich repeats	GTTTTCTTAC	1112	9	-	Nicotiana tabacum	cis-acting element involved in defense and stress responsiveness	Stress
AarBBX24	TC-rich repeats	GTTTTCTTAC	1307	9	-	Nicotiana tabacum	cis-acting element involved in defense and stress responsiveness	Stress
AarBBX26	ARE	AAACCA	862	6	-	Zea mays	cis-acting regulatory element essential for the anaerobic induction	Stress
AarBBX26	LTR	CCGAAA	1144	6	-	Hordeum vulgare	cis-acting element involved in low-temperature responsiveness	Stress
AarBBX26	LTR	CCGAAA	1150	6	-	Hordeum vulgare	cis-acting element involved in low-temperature responsiveness	Stress
AarBBX26	LTR	CCGAAA	1252	6	-	Hordeum vulgare	cis-acting element involved in low-temperature responsiveness	Stress
AarBBX26	LTR	CCGAAA	1258	6	-	Hordeum vulgare	cis-acting element involved in low-temperature responsiveness	Stress
AarBBX26	LTR	CCGAAA	1275	6	-	Hordeum vulgare	cis-acting element involved in low-temperature responsiveness	Stress
AarBBX26	LTR	CCGAAA	1291	6	-	Hordeum vulgare	cis-acting element involved in low-temperature responsiveness	Stress
AarBBX26	MBS	CAACTG	371	6	+	Arabidopsis thaliana	MYB binding site involved in drought-inducibility	Stress
AarBBX26	MBS	CAACTG	669	6	+	Arabidopsis thaliana	MYB binding site involved in drought-inducibility	Stress
AarBBX28	ARE	AAACCA	37	6	+	Zea mays	cis-acting regulatory element essential for the anaerobic induction	Stress
AarBBX28	ARE	AAACCA	141	6	+	Zea mays	cis-acting regulatory element essential for the anaerobic induction	Stress
AarBBX28	ARE	AAACCA	1125	6	-	Zea mays	cis-acting regulatory element essential for the anaerobic induction	Stress
AarBBX28	MBS	CAACTG	927	6	+	Arabidopsis thaliana	MYB binding site involved in drought-inducibility	Stress
AarBBX32	ARE	AAACCA	885	6	-	Zea mays	cis-acting regulatory element essential for the anaerobic induction	Stress
AarBBX32	MBS	CAACTG	790	6	-	Arabidopsis thaliana	MYB binding site involved in drought-inducibility	Stress
AarBBX32	TC-rich repeats	GTTTTCTTAC	751	9	-	Nicotiana tabacum	cis-acting element involved in defense and stress responsiveness	Stress
AarBBX35	ARE	AAACCA	872	6	-	Zea mays	cis-acting regulatory element essential for the anaerobic induction	Stress
AarBBX35	MBS	CAACTG	777	6	-	Arabidopsis thaliana	MYB binding site involved in drought-inducibility	Stress
AarBBX35	TC-rich repeats	GTTTTCTTAC	738	9	-	Nicotiana tabacum	cis-acting element involved in defense and stress responsiveness	Stress
AarBBX37	ARE	AAACCA	872	6	-	Zea mays	cis-acting regulatory element essential for the anaerobic induction	Stress
AarBBX37	MBS	CAACTG	772	6	-	Arabidopsis thaliana	MYB binding site involved in drought-inducibility	Stress
AarBBX37	TC-rich repeats	GTTTTCTTAC	733	9	-	Nicotiana tabacum	cis-acting element involved in defense and stress responsiveness	Stress
AarBBX4	ARE	AAACCA	80	6	+	Zea mays	cis-acting regulatory element essential for the anaerobic induction	Stress
AarBBX4	ARE	AAACCA	1623	6	+	Zea mays	cis-acting regulatory element essential for the anaerobic induction	Stress
AarBBX4	ARE	AAACCA	1690	6	+	Zea mays	cis-acting regulatory element essential for the anaerobic induction	Stress
AarBBX42	CCAAT-box	CAACGG	1191	6	+	Hordeum vulgare	MYBHv1 binding site	Stress
AarBBX42	ARE	AAACCA	1850	6	-	Zea mays	cis-acting regulatory element essential for the anaerobic induction	Stress
AarBBX42	ARE	AAACCA	1942	6	+	Zea mays	cis-acting regulatory element essential for the anaerobic induction	Stress
AarBBX47	ARE	AAACCA	241	6	-	Zea mays	cis-acting regulatory element essential for the anaerobic induction	Stress
AarBBX47	ARE	AAACCA	1087	6	-	Zea mays	cis-acting regulatory element essential for the anaerobic induction	Stress
AarBBX47	ARE	AAACCA	1989	6	-	Zea mays	cis-acting regulatory element essential for the anaerobic induction	Stress
AarBBX47	TC-rich repeats	GTTTTCTTAC	1932	9	+	Nicotiana tabacum	cis-acting element involved in defense and stress responsiveness	Stress
AarBBX51	CCAAT-box	CAACGG	1191	6	+	Hordeum vulgare	MYBHv1 binding site	Stress
AarBBX51	ARE	AAACCA	1851	6	-	Zea mays	cis-acting regulatory element essential for the anaerobic induction	Stress
AarBBX51	ARE	AAACCA	1943	6	+	Zea mays	cis-acting regulatory element essential for the anaerobic induction	Stress
AarBBX51	TC-rich repeats	ATTCTCTAAC	1457	9	-	Nicotiana tabacum	cis-acting element involved in defense and stress responsiveness	Stress
AarBBX56	ARE	AAACCA	319	6	-	Zea mays	cis-acting regulatory element essential for the anaerobic induction	Stress
AarBBX56	ARE	AAACCA	1854	6	-	Zea mays	cis-acting regulatory element essential for the anaerobic induction	Stress
AarBBX56	ARE	AAACCA	1946	6	+	Zea mays	cis-acting regulatory element essential for the anaerobic induction	Stress
AarBBX60	ARE	AAACCA	65	6	-	Zea mays	cis-acting regulatory element essential for the anaerobic induction	Stress
AarBBX60	ARE	AAACCA	375	6	-	Zea mays	cis-acting regulatory element essential for the anaerobic induction	Stress
AarBBX60	ARE	AAACCA	995	6	+	Zea mays	cis-acting regulatory element essential for the anaerobic induction	Stress
AarBBX60	ARE	AAACCA	1700	6	-	Zea mays	cis-acting regulatory element essential for the anaerobic induction	Stress
AarBBX60	GC-motif	CCCCCG	453	6	+	Zea mays	enhancer-like element involved in anoxic specific inducibility	Stress
AarBBX60	LTR	CCGAAA	226	6	-	Hordeum vulgare	cis-acting element involved in low-temperature responsiveness	Stress
AarBBX60	LTR	CCGAAA	456	6	+	Hordeum vulgare	cis-acting element involved in low-temperature responsiveness	Stress
AarBBX60	LTR	CCGAAA	1969	6	-	Hordeum vulgare	cis-acting element involved in low-temperature responsiveness	Stress
AarBBX60	MBS	CAACTG	348	6	-	Arabidopsis thaliana	MYB binding site involved in drought-inducibility	Stress
AarBBX60	TC-rich repeats	ATTCTCTAAC	723	9	-	Nicotiana tabacum	cis-acting element involved in defense and stress responsiveness	Stress
AarBBX60	TC-rich repeats	GTTTTCTTAC	1201	9	+	Nicotiana tabacum	cis-acting element involved in defense and stress responsiveness	Stress
AarBBX61	ARE	AAACCA	119	6	+	Zea mays	cis-acting regulatory element essential for the anaerobic induction	Stress
AarBBX61	ARE	AAACCA	1359	6	+	Zea mays	cis-acting regulatory element essential for the anaerobic induction	Stress
AarBBX61	ARE	AAACCA	1375	6	+	Zea mays	cis-acting regulatory element essential for the anaerobic induction	Stress
AarBBX61	LTR	CCGAAA	1234	6	+	Hordeum vulgare	cis-acting element involved in low-temperature responsiveness	Stress
AarBBX61	LTR	CCGAAA	1404	6	-	Hordeum vulgare	cis-acting element involved in low-temperature responsiveness	Stress
AarBBX61	LTR	CCGAAA	1445	6	-	Hordeum vulgare	cis-acting element involved in low-temperature responsiveness	Stress
AarBBX61	LTR	CCGAAA	1864	6	-	Hordeum vulgare	cis-acting element involved in low-temperature responsiveness	Stress
AarBBX61	MBS	CAACTG	51	6	-	Arabidopsis thaliana	MYB binding site involved in drought-inducibility	Stress
AarBBX61	MBS	CAACTG	1379	6	+	Arabidopsis thaliana	MYB binding site involved in drought-inducibility	Stress
AarBBX61	MBS	CAACTG	1608	6	+	Arabidopsis thaliana	MYB binding site involved in drought-inducibility	Stress
AarBBX61	TC-rich repeats	GTTTTCTTAC	1199	9	-	Nicotiana tabacum	cis-acting element involved in defense and stress responsiveness	Stress
AarBBX66	CCAAT-box	CAACGG	122	6	+	Hordeum vulgare	MYBHv1 binding site	Stress
AarBBX66	ARE	AAACCA	1019	6	+	Zea mays	cis-acting regulatory element essential for the anaerobic induction	Stress
AarBBX66	ARE	AAACCA	1251	6	-	Zea mays	cis-acting regulatory element essential for the anaerobic induction	Stress
AarBBX66	ARE	AAACCA	1702	6	-	Zea mays	cis-acting regulatory element essential for the anaerobic induction	Stress
AarBBX66	LTR	CCGAAA	80	6	+	Hordeum vulgare	cis-acting element involved in low-temperature responsiveness	Stress
AarBBX66	LTR	CCGAAA	1969	6	-	Hordeum vulgare	cis-acting element involved in low-temperature responsiveness	Stress
AarBBX66	TC-rich repeats	GTTTTCTTAC	1224	9	+	Nicotiana tabacum	cis-acting element involved in defense and stress responsiveness	Stress
AarBBX67	ARE	AAACCA	762	6	+	Zea mays	cis-acting regulatory element essential for the anaerobic induction	Stress
AarBBX67	ARE	AAACCA	1646	6	-	Zea mays	cis-acting regulatory element essential for the anaerobic induction	Stress
AarBBX67	ARE	AAACCA	1678	6	+	Zea mays	cis-acting regulatory element essential for the anaerobic induction	Stress
AarBBX67	LTR	CCGAAA	1557	6	+	Hordeum vulgare	cis-acting element involved in low-temperature responsiveness	Stress
AarBBX67	LTR	CCGAAA	1687	6	+	Hordeum vulgare	cis-acting element involved in low-temperature responsiveness	Stress
AarBBX67	LTR	CCGAAA	1753	6	-	Hordeum vulgare	cis-acting element involved in low-temperature responsiveness	Stress
AarBBX67	LTR	CCGAAA	1853	6	-	Hordeum vulgare	cis-acting element involved in low-temperature responsiveness	Stress
AarBBX72	ARE	AAACCA	1007	6	+	Zea mays	cis-acting regulatory element essential for the anaerobic induction	Stress
AarBBX72	ARE	AAACCA	1238	6	-	Zea mays	cis-acting regulatory element essential for the anaerobic induction	Stress
AarBBX72	ARE	AAACCA	1705	6	-	Zea mays	cis-acting regulatory element essential for the anaerobic induction	Stress
AarBBX72	LTR	CCGAAA	77	6	+	Hordeum vulgare	cis-acting element involved in low-temperature responsiveness	Stress
AarBBX72	LTR	CCGAAA	1969	6	-	Hordeum vulgare	cis-acting element involved in low-temperature responsiveness	Stress
AarBBX72	TC-rich repeats	GTTTTCTTAC	1211	9	+	Nicotiana tabacum	cis-acting element involved in defense and stress responsiveness	Stress
AarBBX73	ARE	AAACCA	1143	6	+	Zea mays	cis-acting regulatory element essential for the anaerobic induction	Stress
AarBBX73	ARE	AAACCA	1159	6	+	Zea mays	cis-acting regulatory element essential for the anaerobic induction	Stress
AarBBX73	ARE	AAACCA	1622	6	-	Zea mays	cis-acting regulatory element essential for the anaerobic induction	Stress
AarBBX73	LTR	CCGAAA	1018	6	+	Hordeum vulgare	cis-acting element involved in low-temperature responsiveness	Stress
AarBBX73	LTR	CCGAAA	1188	6	-	Hordeum vulgare	cis-acting element involved in low-temperature responsiveness	Stress
AarBBX73	LTR	CCGAAA	1229	6	-	Hordeum vulgare	cis-acting element involved in low-temperature responsiveness	Stress
AarBBX73	LTR	CCGAAA	1875	6	-	Hordeum vulgare	cis-acting element involved in low-temperature responsiveness	Stress
AarBBX73	MBS	CAACTG	1163	6	+	Arabidopsis thaliana	MYB binding site involved in drought-inducibility	Stress
AarBBX73	MBS	CAACTG	1392	6	+	Arabidopsis thaliana	MYB binding site involved in drought-inducibility	Stress
AarBBX73	TC-rich repeats	GTTTTCTTAC	983	9	-	Nicotiana tabacum	cis-acting element involved in defense and stress responsiveness	Stress
AarBBX73	TC-rich repeats	ATTCTCTAAC	1215	9	+	Nicotiana tabacum	cis-acting element involved in defense and stress responsiveness	Stress
AarBBX78	ARE	AAACCA	102	6	-	Zea mays	cis-acting regulatory element essential for the anaerobic induction	Stress
AarBBX78	ARE	AAACCA	414	6	-	Zea mays	cis-acting regulatory element essential for the anaerobic induction	Stress
AarBBX78	ARE	AAACCA	1029	6	+	Zea mays	cis-acting regulatory element essential for the anaerobic induction	Stress
AarBBX78	ARE	AAACCA	1539	6	-	Zea mays	cis-acting regulatory element essential for the anaerobic induction	Stress
AarBBX78	ARE	AAACCA	1673	6	+	Zea mays	cis-acting regulatory element essential for the anaerobic induction	Stress
AarBBX78	ARE	AAACCA	1706	6	-	Zea mays	cis-acting regulatory element essential for the anaerobic induction	Stress
AarBBX78	GC-motif	CCCCCG	492	6	+	Zea mays	enhancer-like element involved in anoxic specific inducibility	Stress
AarBBX78	LTR	CCGAAA	263	6	-	Hordeum vulgare	cis-acting element involved in low-temperature responsiveness	Stress
AarBBX78	LTR	CCGAAA	495	6	+	Hordeum vulgare	cis-acting element involved in low-temperature responsiveness	Stress
AarBBX78	TC-rich repeats	ATTCTCTAAC	761	9	-	Nicotiana tabacum	cis-acting element involved in defense and stress responsiveness	Stress
AarBBX78	TC-rich repeats	GTTTTCTTAC	1235	9	+	Nicotiana tabacum	cis-acting element involved in defense and stress responsiveness	Stress
AarBBX79	ARE	AAACCA	1294	6	+	Zea mays	cis-acting regulatory element essential for the anaerobic induction	Stress
AarBBX79	ARE	AAACCA	1310	6	+	Zea mays	cis-acting regulatory element essential for the anaerobic induction	Stress
AarBBX79	LTR	CCGAAA	1339	6	-	Hordeum vulgare	cis-acting element involved in low-temperature responsiveness	Stress
AarBBX79	LTR	CCGAAA	1379	6	-	Hordeum vulgare	cis-acting element involved in low-temperature responsiveness	Stress
AarBBX79	LTR	CCGAAA	1878	6	-	Hordeum vulgare	cis-acting element involved in low-temperature responsiveness	Stress
AarBBX79	MBS	CAACTG	1314	6	+	Arabidopsis thaliana	MYB binding site involved in drought-inducibility	Stress
AarBBX79	MBS	CAACTG	1542	6	+	Arabidopsis thaliana	MYB binding site involved in drought-inducibility	Stress
AarBBX79	TC-rich repeats	GTTTTCTTAC	1134	9	-	Nicotiana tabacum	cis-acting element involved in defense and stress responsiveness	Stress
AarBBX8	ARE	AAACCA	330	6	-	Zea mays	cis-acting regulatory element essential for the anaerobic induction	Stress
AarBBX8	ARE	AAACCA	1619	6	+	Zea mays	cis-acting regulatory element essential for the anaerobic induction	Stress
AarBBX8	ARE	AAACCA	1686	6	+	Zea mays	cis-acting regulatory element essential for the anaerobic induction	Stress
AarBBX8	LTR	CCGAAA	1162	6	+	Hordeum vulgare	cis-acting element involved in low-temperature responsiveness	Stress
AarBBX81	CCAAT-box	CAACGG	728	6	-	Hordeum vulgare	MYBHv1 binding site	Stress
AarBBX81	ARE	AAACCA	927	6	+	Zea mays	cis-acting regulatory element essential for the anaerobic induction	Stress
AarBBX81	ARE	AAACCA	1342	6	-	Zea mays	cis-acting regulatory element essential for the anaerobic induction	Stress
AarBBX81	MBS	CAACTG	86	6	-	Arabidopsis thaliana	MYB binding site involved in drought-inducibility	Stress
AarBBX84	ARE	AAACCA	1742	6	-	Zea mays	cis-acting regulatory element essential for the anaerobic induction	Stress
AarBBX84	LTR	CCGAAA	658	6	+	Hordeum vulgare	cis-acting element involved in low-temperature responsiveness	Stress
AarBBX84	TC-rich repeats	GTTTTCTTAC	1621	9	+	Nicotiana tabacum	cis-acting element involved in defense and stress responsiveness	Stress
AarBBX85	ARE	AAACCA	928	6	+	Zea mays	cis-acting regulatory element essential for the anaerobic induction	Stress
AarBBX85	ARE	AAACCA	1342	6	-	Zea mays	cis-acting regulatory element essential for the anaerobic induction	Stress
AarBBX85	MBS	CAACTG	285	6	-	Arabidopsis thaliana	MYB binding site involved in drought-inducibility	Stress
AarBBX88	ARE	AAACCA	1519	6	-	Zea mays	cis-acting regulatory element essential for the anaerobic induction	Stress
AarBBX88	ARE	AAACCA	1741	6	-	Zea mays	cis-acting regulatory element essential for the anaerobic induction	Stress
AarBBX88	LTR	CCGAAA	1022	6	+	Hordeum vulgare	cis-acting element involved in low-temperature responsiveness	Stress
AarBBX88	LTR	CCGAAA	1381	6	+	Hordeum vulgare	cis-acting element involved in low-temperature responsiveness	Stress
AarBBX88	TC-rich repeats	GTTTTCTTAC	1611	9	+	Nicotiana tabacum	cis-acting element involved in defense and stress responsiveness	Stress
AarBBX92	CCAAT-box	CAACGG	108	6	+	Hordeum vulgare	MYBHv1 binding site	Stress
AarBBX92	ARE	AAACCA	928	6	+	Zea mays	cis-acting regulatory element essential for the anaerobic induction	Stress
AarBBX92	ARE	AAACCA	1342	6	-	Zea mays	cis-acting regulatory element essential for the anaerobic induction	Stress
AarBBX92	MBS	CAACTG	284	6	-	Arabidopsis thaliana	MYB binding site involved in drought-inducibility	Stress
AarBBX95	ARE	AAACCA	1742	6	-	Zea mays	cis-acting regulatory element essential for the anaerobic induction	Stress
AarBBX95	LTR	CCGAAA	198	6	+	Hordeum vulgare	cis-acting element involved in low-temperature responsiveness	Stress
AarBBX95	MBS	CAACTG	823	6	+	Arabidopsis thaliana	MYB binding site involved in drought-inducibility	Stress
AarBBX95	TC-rich repeats	GTTTTCTTAC	1621	9	+	Nicotiana tabacum	cis-acting element involved in defense and stress responsiveness	Stress
AarBBX97	CCAAT-box	CAACGG	105	6	+	Hordeum vulgare	MYBHv1 binding site	Stress
AarBBX97	ARE	AAACCA	928	6	+	Zea mays	cis-acting regulatory element essential for the anaerobic induction	Stress
AarBBX97	ARE	AAACCA	1342	6	-	Zea mays	cis-acting regulatory element essential for the anaerobic induction	Stress
AarBBX97	MBS	CAACTG	281	6	-	Arabidopsis thaliana	MYB binding site involved in drought-inducibility	Stress
AarBBX32	W box	TTGACC	263	6	+	Arabidopsis thaliana		Stress
AarBBX37	W box	TTGACC	302	6	+	Arabidopsis thaliana		Stress
AarBBX60	W box	TTGACC	1883	6	+	Arabidopsis thaliana		Stress
AarBBX66	W box	TTGACC	1883	6	+	Arabidopsis thaliana		Stress
AarBBX72	W box	TTGACC	1884	6	+	Arabidopsis thaliana		Stress
AarBBX78	W box	TTGACC	1883	6	+	Arabidopsis thaliana		Stress
AarBBX81	W box	TTGACC	1780	6	+	Arabidopsis thaliana		Stress
AarBBX85	W box	TTGACC	1780	6	+	Arabidopsis thaliana		Stress
AarBBX88	W box	TTGACC	5	6	-	Arabidopsis thaliana		Stress
AarBBX92	W box	TTGACC	1780	6	+	Arabidopsis thaliana		Stress
AarBBX95	W box	TTGACC	217	6	-	Arabidopsis thaliana		Stress
AarBBX97	W box	TTGACC	1780	6	+	Arabidopsis thaliana		Stress
AarBBX13	W box	TTGACC	148	6	-	Arabidopsis thaliana		Stress
AarBBX13	W box	TTGACC	1715	6	+	Arabidopsis thaliana		Stress
AarBBX17	W box	TTGACC	383	6	+	Arabidopsis thaliana		Stress
AarBBX18	W box	TTGACC	1715	6	+	Arabidopsis thaliana		Stress
AarBBX100	MYB	TAACCA	240	6	-	Arabidopsis thaliana		Stress
AarBBX100	MYB	CAACCA	416	6	-	Arabidopsis thaliana		Stress
AarBBX100	MYB	CAACCA	420	6	-	Arabidopsis thaliana		Stress
AarBBX100	MYB	CAACCA	976	6	+	Arabidopsis thaliana		Stress
AarBBX100	MYB	TAACTG	1228	6	+	Arabidopsis thaliana		Stress
AarBBX109	MYB	CAACAG	34	6	-	Arabidopsis thaliana		Stress
AarBBX109	MYB	TAACCA	139	6	-	Arabidopsis thaliana		Stress
AarBBX109	MYB	CAACAG	488	6	+	Arabidopsis thaliana		Stress
AarBBX109	MYB	CAACCA	656	6	+	Arabidopsis thaliana		Stress
AarBBX109	MYB	CAACCA	881	6	-	Arabidopsis thaliana		Stress
AarBBX109	MYB	TAACCA	1377	6	-	Arabidopsis thaliana		Stress
AarBBX112	MYB	CAACCA	605	6	+	Arabidopsis thaliana		Stress
AarBBX112	MYB	CAACCA	785	6	-	Arabidopsis thaliana		Stress
AarBBX112	MYB	TAACTG	1834	6	-	Arabidopsis thaliana		Stress
AarBBX112	MYB	CAACCA	1840	6	+	Arabidopsis thaliana		Stress
AarBBX12	MYB	CAACCA	605	6	+	Arabidopsis thaliana		Stress
AarBBX12	MYB	CAACCA	785	6	-	Arabidopsis thaliana		Stress
AarBBX12	MYB	TAACTG	1834	6	-	Arabidopsis thaliana		Stress
AarBBX12	MYB	CAACCA	1840	6	+	Arabidopsis thaliana		Stress
AarBBX13	MYB	TAACCA	445	6	-	Arabidopsis thaliana		Stress
AarBBX13	MYB	CAACCA	1245	6	-	Arabidopsis thaliana		Stress
AarBBX13	MYB	TAACCA	1519	6	+	Arabidopsis thaliana		Stress
AarBBX13	MYB	TAACCA	1903	6	-	Arabidopsis thaliana		Stress
AarBBX17	MYB	CAACCA	1099	6	+	Arabidopsis thaliana		Stress
AarBBX17	MYB	CAACCA	1279	6	-	Arabidopsis thaliana		Stress
AarBBX17	MYB	TAACTG	1833	6	-	Arabidopsis thaliana		Stress
AarBBX17	MYB	CAACCA	1839	6	+	Arabidopsis thaliana		Stress
AarBBX18	MYB	TAACCA	366	6	+	Arabidopsis thaliana		Stress
AarBBX18	MYB	TAACTG	408	6	-	Arabidopsis thaliana		Stress
AarBBX18	MYB	CAACCA	899	6	-	Arabidopsis thaliana		Stress
AarBBX18	MYB	TAACCA	1516	6	+	Arabidopsis thaliana		Stress
AarBBX18	MYB	TAACCA	1903	6	-	Arabidopsis thaliana		Stress
AarBBX22	MYB	CAACAG	134	6	-	Arabidopsis thaliana		Stress
AarBBX22	MYB	TAACCA	188	6	+	Arabidopsis thaliana		Stress
AarBBX22	MYB	TAACTG	205	6	-	Arabidopsis thaliana		Stress
AarBBX22	MYB	TAACCA	385	6	-	Arabidopsis thaliana		Stress
AarBBX22	MYB	CAACCA	421	6	+	Arabidopsis thaliana		Stress
AarBBX22	MYB	CAACCA	912	6	-	Arabidopsis thaliana		Stress
AarBBX22	MYB	TAACCA	962	6	+	Arabidopsis thaliana		Stress
AarBBX22	MYB	CAACCA	1215	6	-	Arabidopsis thaliana		Stress
AarBBX22	MYB	TAACCA	1528	6	+	Arabidopsis thaliana		Stress
AarBBX24	MYB	TAACTG	1455	6	-	Arabidopsis thaliana		Stress
AarBBX24	MYB	CAACCA	1520	6	+	Arabidopsis thaliana		Stress
AarBBX26	MYB	TAACCA	122	6	-	Arabidopsis thaliana		Stress
AarBBX26	MYB	CAACCA	649	6	-	Arabidopsis thaliana		Stress
AarBBX26	MYB	TAACCA	699	6	+	Arabidopsis thaliana		Stress
AarBBX26	MYB	CAACCA	948	6	-	Arabidopsis thaliana		Stress
AarBBX26	MYB	CAACCA	1992	6	-	Arabidopsis thaliana		Stress
AarBBX28	MYB	CAACAG	95	6	-	Arabidopsis thaliana		Stress
AarBBX28	MYB	TAACCA	149	6	+	Arabidopsis thaliana		Stress
AarBBX28	MYB	TAACTG	166	6	-	Arabidopsis thaliana		Stress
AarBBX28	MYB	TAACCA	347	6	-	Arabidopsis thaliana		Stress
AarBBX28	MYB	CAACCA	383	6	+	Arabidopsis thaliana		Stress
AarBBX28	MYB	CAACCA	907	6	-	Arabidopsis thaliana		Stress
AarBBX28	MYB	TAACCA	957	6	+	Arabidopsis thaliana		Stress
AarBBX28	MYB	CAACCA	1211	6	-	Arabidopsis thaliana		Stress
AarBBX28	MYB	TAACCA	1536	6	+	Arabidopsis thaliana		Stress
AarBBX32	MYB	CAACCA	179	6	+	Arabidopsis thaliana		Stress
AarBBX32	MYB	TAACTG	248	6	+	Arabidopsis thaliana		Stress
AarBBX32	MYB	CAACAG	285	6	-	Arabidopsis thaliana		Stress
AarBBX32	MYB	CAACCA	908	6	-	Arabidopsis thaliana		Stress
AarBBX32	MYB	TAACCA	1388	6	-	Arabidopsis thaliana		Stress
AarBBX35	MYB	CAACCA	895	6	-	Arabidopsis thaliana		Stress
AarBBX37	MYB	CAACCA	218	6	+	Arabidopsis thaliana		Stress
AarBBX37	MYB	TAACTG	287	6	+	Arabidopsis thaliana		Stress
AarBBX37	MYB	CAACAG	344	6	-	Arabidopsis thaliana		Stress
AarBBX37	MYB	CAACCA	895	6	-	Arabidopsis thaliana		Stress
AarBBX4	MYB	TAACCA	1907	6	-	Arabidopsis thaliana		Stress
AarBBX42	MYB	CAACCA	253	6	+	Arabidopsis thaliana		Stress
AarBBX42	MYB	CAACCA	270	6	+	Arabidopsis thaliana		Stress
AarBBX42	MYB	CAACCA	283	6	-	Arabidopsis thaliana		Stress
AarBBX42	MYB	CCGTTG	1191	6	-	Arabidopsis thaliana		Stress
AarBBX47	MYB	TAACCA	59	6	+	Arabidopsis thaliana		Stress
AarBBX47	MYB	TAACCA	454	6	+	Arabidopsis thaliana		Stress
AarBBX47	MYB	CAACCA	649	6	+	Arabidopsis thaliana		Stress
AarBBX47	MYB	CAACCA	666	6	+	Arabidopsis thaliana		Stress
AarBBX47	MYB	TAACCA	802	6	+	Arabidopsis thaliana		Stress
AarBBX51	MYB	CAACCA	261	6	+	Arabidopsis thaliana		Stress
AarBBX51	MYB	CAACCA	278	6	+	Arabidopsis thaliana		Stress
AarBBX51	MYB	CAACCA	291	6	-	Arabidopsis thaliana		Stress
AarBBX51	MYB	CCGTTG	1191	6	-	Arabidopsis thaliana		Stress
AarBBX56	MYB	TAACCA	134	6	+	Arabidopsis thaliana		Stress
AarBBX56	MYB	CAACCA	748	6	+	Arabidopsis thaliana		Stress
AarBBX56	MYB	CAACCA	765	6	+	Arabidopsis thaliana		Stress
AarBBX60	MYB	CAACCA	371	6	-	Arabidopsis thaliana		Stress
AarBBX60	MYB	TAACCA	700	6	+	Arabidopsis thaliana		Stress
AarBBX61	MYB	TAACCA	177	6	-	Arabidopsis thaliana		Stress
AarBBX61	MYB	TAACTG	209	6	+	Arabidopsis thaliana		Stress
AarBBX61	MYB	CAACAG	580	6	-	Arabidopsis thaliana		Stress
AarBBX61	MYB	CAACCA	731	6	+	Arabidopsis thaliana		Stress
AarBBX61	MYB	CAACAG	797	6	+	Arabidopsis thaliana		Stress
AarBBX61	MYB	CAACAG	1611	6	-	Arabidopsis thaliana		Stress
AarBBX61	MYB	TAACTG	1724	6	-	Arabidopsis thaliana		Stress
AarBBX66	MYB	CCGTTG	122	6	-	Arabidopsis thaliana		Stress
AarBBX66	MYB	TAACTG	863	6	+	Arabidopsis thaliana		Stress
AarBBX66	MYB	CAACAG	866	6	-	Arabidopsis thaliana		Stress
AarBBX67	MYB	TAACTG	389	6	-	Arabidopsis thaliana		Stress
AarBBX67	MYB	TAACCA	413	6	+	Arabidopsis thaliana		Stress
AarBBX67	MYB	CAACAG	742	6	+	Arabidopsis thaliana		Stress
AarBBX67	MYB	TAACCA	1388	6	+	Arabidopsis thaliana		Stress
AarBBX67	MYB	TAACCA	1454	6	-	Arabidopsis thaliana		Stress
AarBBX67	MYB	TAACCA	1458	6	+	Arabidopsis thaliana		Stress
AarBBX73	MYB	TAACCA	32	6	-	Arabidopsis thaliana		Stress
AarBBX73	MYB	CAACCA	311	6	-	Arabidopsis thaliana		Stress
AarBBX73	MYB	CAACCA	516	6	+	Arabidopsis thaliana		Stress
AarBBX73	MYB	CAACAG	582	6	+	Arabidopsis thaliana		Stress
AarBBX73	MYB	CAACAG	1395	6	-	Arabidopsis thaliana		Stress
AarBBX73	MYB	TAACCA	1750	6	+	Arabidopsis thaliana		Stress
AarBBX78	MYB	CAACCA	410	6	-	Arabidopsis thaliana		Stress
AarBBX78	MYB	TAACCA	738	6	+	Arabidopsis thaliana		Stress
AarBBX79	MYB	TAACCA	255	6	+	Arabidopsis thaliana		Stress
AarBBX79	MYB	CAACCA	678	6	+	Arabidopsis thaliana		Stress
AarBBX79	MYB	CAACAG	745	6	+	Arabidopsis thaliana		Stress
AarBBX79	MYB	CAACAG	1545	6	-	Arabidopsis thaliana		Stress
AarBBX79	MYB	TAACTG	1630	6	-	Arabidopsis thaliana		Stress
AarBBX79	MYB	TAACCA	1676	6	+	Arabidopsis thaliana		Stress
AarBBX8	MYB	TAACCA	1903	6	-	Arabidopsis thaliana		Stress
AarBBX81	MYB	CAACAG	93	6	-	Arabidopsis thaliana		Stress
AarBBX81	MYB	CAACAG	234	6	-	Arabidopsis thaliana		Stress
AarBBX81	MYB	CCGTTG	728	6	+	Arabidopsis thaliana		Stress
AarBBX81	MYB	TAACCA	815	6	-	Arabidopsis thaliana		Stress
AarBBX81	MYB	TAACCA	938	6	+	Arabidopsis thaliana		Stress
AarBBX81	MYB	CAACAG	995	6	+	Arabidopsis thaliana		Stress
AarBBX81	MYB	TAACCA	1538	6	-	Arabidopsis thaliana		Stress
AarBBX84	MYB	CAACCA	86	6	-	Arabidopsis thaliana		Stress
AarBBX84	MYB	CAACCA	90	6	-	Arabidopsis thaliana		Stress
AarBBX84	MYB	CAACCA	265	6	+	Arabidopsis thaliana		Stress
AarBBX84	MYB	TAACTG	867	6	+	Arabidopsis thaliana		Stress
AarBBX84	MYB	TAACCA	1597	6	-	Arabidopsis thaliana		Stress
AarBBX85	MYB	CAACAG	292	6	-	Arabidopsis thaliana		Stress
AarBBX85	MYB	CAACAG	433	6	-	Arabidopsis thaliana		Stress
AarBBX85	MYB	TAACCA	816	6	-	Arabidopsis thaliana		Stress
AarBBX85	MYB	TAACCA	939	6	+	Arabidopsis thaliana		Stress
AarBBX85	MYB	CAACAG	996	6	+	Arabidopsis thaliana		Stress
AarBBX85	MYB	TAACCA	1538	6	-	Arabidopsis thaliana		Stress
AarBBX88	MYB	CAACCA	74	6	-	Arabidopsis thaliana		Stress
AarBBX88	MYB	CAACCA	602	6	+	Arabidopsis thaliana		Stress
AarBBX88	MYB	TAACTG	1230	6	+	Arabidopsis thaliana		Stress
AarBBX92	MYB	CCGTTG	108	6	-	Arabidopsis thaliana		Stress
AarBBX92	MYB	CAACAG	291	6	-	Arabidopsis thaliana		Stress
AarBBX92	MYB	CAACAG	432	6	-	Arabidopsis thaliana		Stress
AarBBX92	MYB	TAACCA	816	6	-	Arabidopsis thaliana		Stress
AarBBX92	MYB	TAACCA	939	6	+	Arabidopsis thaliana		Stress
AarBBX92	MYB	CAACAG	996	6	+	Arabidopsis thaliana		Stress
AarBBX92	MYB	TAACCA	1538	6	-	Arabidopsis thaliana		Stress
AarBBX95	MYB	TAACTG	407	6	+	Arabidopsis thaliana		Stress
AarBBX95	MYB	TAACCA	1584	6	+	Arabidopsis thaliana		Stress
AarBBX95	MYB	TAACCA	1597	6	-	Arabidopsis thaliana		Stress
AarBBX97	MYB	CCGTTG	105	6	-	Arabidopsis thaliana		Stress
AarBBX97	MYB	CAACAG	288	6	-	Arabidopsis thaliana		Stress
AarBBX97	MYB	CAACAG	429	6	-	Arabidopsis thaliana		Stress
AarBBX97	MYB	TAACCA	816	6	-	Arabidopsis thaliana		Stress
AarBBX97	MYB	TAACCA	939	6	+	Arabidopsis thaliana		Stress
AarBBX97	MYB	CAACAG	996	6	+	Arabidopsis thaliana		Stress
AarBBX97	MYB	TAACCA	1538	6	-	Arabidopsis thaliana		Stress
AarBBX100	Box 4	ATTAAT	207	6	+	Petroselinum crispum	part of a conserved DNA module involved in light responsiveness	Light responsive
AarBBX100	Box 4	ATTAAT	355	6	+	Petroselinum crispum	part of a conserved DNA module involved in light responsiveness	Light responsive
AarBBX100	Box 4	ATTAAT	461	6	+	Petroselinum crispum	part of a conserved DNA module involved in light responsiveness	Light responsive
AarBBX100	Box 4	ATTAAT	471	6	+	Petroselinum crispum	part of a conserved DNA module involved in light responsiveness	Light responsive
AarBBX100	Box 4	ATTAAT	640	6	+	Petroselinum crispum	part of a conserved DNA module involved in light responsiveness	Light responsive
AarBBX100	Box 4	ATTAAT	1052	6	-	Petroselinum crispum	part of a conserved DNA module involved in light responsiveness	Light responsive
AarBBX100	Box 4	ATTAAT	1062	6	-	Petroselinum crispum	part of a conserved DNA module involved in light responsiveness	Light responsive
AarBBX100	Box 4	ATTAAT	1287	6	-	Petroselinum crispum	part of a conserved DNA module involved in light responsiveness	Light responsive
AarBBX100	Box 4	ATTAAT	1291	6	-	Petroselinum crispum	part of a conserved DNA module involved in light responsiveness	Light responsive
AarBBX100	Box 4	ATTAAT	1331	6	-	Petroselinum crispum	part of a conserved DNA module involved in light responsiveness	Light responsive
AarBBX100	Box 4	ATTAAT	1335	6	-	Petroselinum crispum	part of a conserved DNA module involved in light responsiveness	Light responsive
AarBBX100	Box 4	ATTAAT	1499	6	-	Petroselinum crispum	part of a conserved DNA module involved in light responsiveness	Light responsive
AarBBX100	chs-CMA1a	TTACTTAA	1112	8	-	Daucus carota	part of a light responsive element	Light responsive
AarBBX100	GATA-motif	AAGATAAGATT	1826	10	-	Arabidopsis thaliana	part of a light responsive element	Light responsive
AarBBX100	G-box	CACGTT	1507	6	+	Pisum sativum	cis-acting regulatory element involved in light responsiveness	Light responsive
AarBBX100	G-box	CACGTC	1791	6	+	Zea mays	cis-acting regulatory element involved in light responsiveness	Light responsive
AarBBX100	G-box	CTTCCACGTGGCA	1874	12	+	Arabidopsis thaliana	cis-acting regulatory element involved in light responsiveness	Light responsive
AarBBX100	G-box	tgACACGTGGCA	1875	11	-	Lycopersicon esculentum	cis-acting regulatory element involved in light responsiveness	Light responsive
AarBBX100	G-box	GCCACGTGGA	1876	9	-	Arabidopsis thaliana	cis-acting regulatory element involved in light responsiveness	Light responsive
AarBBX100	G-box	CACGTG	1878	6	-	Pisum sativum	cis-acting regulatory element involved in light responsiveness	Light responsive
AarBBX100	G-box	CACGTG	1878	6	-	Arabidopsis thaliana	cis-acting regulatory element involved in light responsiveness	Light responsive
AarBBX100	GT1-motif	GGTTAA	241	6	+	Arabidopsis thaliana	light responsive element	Light responsive
AarBBX100	GT1-motif	GGTTAA	585	6	-	Arabidopsis thaliana	light responsive element	Light responsive
AarBBX100	GT1-motif	GGTTAA	1652	6	-	Arabidopsis thaliana	light responsive element	Light responsive
AarBBX100	LAMP-element	CTTTATCA	743	8	+	Pisum sativum	part of a light responsive element	Light responsive
AarBBX100	MRE	AACCTAA	1654	7	+	Petroselinum crispum	MYB binding site involved in light responsiveness	Light responsive
AarBBX109	3-AF1 binding site	TAAGAGAGGAA	949	10	-	Solanum tuberosum	light responsive element	Light responsive
AarBBX109	4cl-CMA2b	TCTCACCAACCACA	879	13	-	Solanum tuberosum	light responsive element	Light responsive
AarBBX109	Box 4	ATTAAT	1989	6	-	Petroselinum crispum	part of a conserved DNA module involved in light responsiveness	Light responsive
AarBBX109	GATA-motif	GATAGGA	1176	7	-	Arabidopsis thaliana	part of a light responsive element	Light responsive
AarBBX109	G-box	CACGTT	499	6	-	Pisum sativum	cis-acting regulatory element involved in light responsiveness	Light responsive
AarBBX109	G-box	TAACACGTAG	523	9	+	Brassica oleracea	cis-acting regulatory element involved in light responsiveness	Light responsive
AarBBX109	G-box	CACGTT	751	6	+	Pisum sativum	cis-acting regulatory element involved in light responsiveness	Light responsive
AarBBX109	G-box	CACGTT	941	6	+	Pisum sativum	cis-acting regulatory element involved in light responsiveness	Light responsive
AarBBX109	G-box	CACGTC	1509	6	-	Zea mays	cis-acting regulatory element involved in light responsiveness	Light responsive
AarBBX109	G-box	TACGTG	1651	6	+	Arabidopsis thaliana	cis-acting regulatory element involved in light responsiveness	Light responsive
AarBBX109	G-box	TACGTG	1733	6	+	Arabidopsis thaliana	cis-acting regulatory element involved in light responsiveness	Light responsive
AarBBX109	G-box	TAACACGTAG	1957	9	+	Brassica oleracea	cis-acting regulatory element involved in light responsiveness	Light responsive
AarBBX109	G-box	CACGTT	1960	6	+	Pisum sativum	cis-acting regulatory element involved in light responsiveness	Light responsive
AarBBX109	GT1-motif	GGTTAA	1484	6	+	Arabidopsis thaliana	light responsive element	Light responsive
AarBBX112	AE-box	AGAAACAA	878	8	+	Arabidopsis thaliana	part of a module for light response	Light responsive
AarBBX112	Box 4	ATTAAT	178	6	+	Petroselinum crispum	part of a conserved DNA module involved in light responsiveness	Light responsive
AarBBX112	Box 4	ATTAAT	330	6	+	Petroselinum crispum	part of a conserved DNA module involved in light responsiveness	Light responsive
AarBBX112	Box 4	ATTAAT	401	6	+	Petroselinum crispum	part of a conserved DNA module involved in light responsiveness	Light responsive
AarBBX112	Box 4	ATTAAT	984	6	+	Petroselinum crispum	part of a conserved DNA module involved in light responsiveness	Light responsive
AarBBX112	Box 4	ATTAAT	1559	6	-	Petroselinum crispum	part of a conserved DNA module involved in light responsiveness	Light responsive
AarBBX112	Box 4	ATTAAT	1707	6	-	Petroselinum crispum	part of a conserved DNA module involved in light responsiveness	Light responsive
AarBBX112	Box 4	ATTAAT	1864	6	-	Petroselinum crispum	part of a conserved DNA module involved in light responsiveness	Light responsive
AarBBX112	circadian	CAAAGATATC	799	10	+	Lycopersicon esculentum	cis-acting regulatory element involved in circadian control	Light responsive
AarBBX112	Gap-box	CAAATGAA(A/G)A	419	9.5	+	Arabidopsis thaliana	part of a light responsive element	Light responsive
AarBBX112	Gap-box	CAAATGAA(A/G)A	767	9	-	Arabidopsis thaliana	part of a light responsive element	Light responsive
AarBBX112	GATA-motif	AAGATAAGATT	81	10	-	Arabidopsis thaliana	part of a light responsive element	Light responsive
AarBBX112	G-box	tgACACGTGGCA	1274	11	+	Lycopersicon esculentum	cis-acting regulatory element involved in light responsiveness	Light responsive
AarBBX112	G-box	ACACGTGGC	1276	9	+	Brassica napus	cis-acting regulatory element involved in light responsiveness	Light responsive
AarBBX112	G-box	CACGTG	1277	6	-	Pisum sativum	cis-acting regulatory element involved in light responsiveness	Light responsive
AarBBX112	G-box	CACGTG	1277	6	-	Arabidopsis thaliana	cis-acting regulatory element involved in light responsiveness	Light responsive
AarBBX112	G-box	CACGTC	1727	6	+	Zea mays	cis-acting regulatory element involved in light responsiveness	Light responsive
AarBBX112	G-box	GCCACGTGGA	1822	9	-	Arabidopsis thaliana	cis-acting regulatory element involved in light responsiveness	Light responsive
AarBBX112	G-box	ACACGTG(G/t)CACC	1823	10.5	+	Lycopersicon esculentum	cis-acting regulatory element involved in light responsiveness	Light responsive
AarBBX112	G-box	CACGTG	1824	6	-	Pisum sativum	cis-acting regulatory element involved in light responsiveness	Light responsive
AarBBX112	G-box	CACGTG	1824	6	-	Arabidopsis thaliana	cis-acting regulatory element involved in light responsiveness	Light responsive
AarBBX112	I-box	GTATAAGGCC	596	9	-	Larix laricina	part of a light responsive element	Light responsive
AarBBX112	MRE	AACCTAA	778	7	-	Petroselinum crispum	MYB binding site involved in light responsiveness	Light responsive
AarBBX12	AE-box	AGAAACAA	878	8	+	Arabidopsis thaliana	part of a module for light response	Light responsive
AarBBX12	Box 4	ATTAAT	178	6	+	Petroselinum crispum	part of a conserved DNA module involved in light responsiveness	Light responsive
AarBBX12	Box 4	ATTAAT	330	6	+	Petroselinum crispum	part of a conserved DNA module involved in light responsiveness	Light responsive
AarBBX12	Box 4	ATTAAT	401	6	+	Petroselinum crispum	part of a conserved DNA module involved in light responsiveness	Light responsive
AarBBX12	Box 4	ATTAAT	984	6	+	Petroselinum crispum	part of a conserved DNA module involved in light responsiveness	Light responsive
AarBBX12	Box 4	ATTAAT	1559	6	-	Petroselinum crispum	part of a conserved DNA module involved in light responsiveness	Light responsive
AarBBX12	Box 4	ATTAAT	1707	6	-	Petroselinum crispum	part of a conserved DNA module involved in light responsiveness	Light responsive
AarBBX12	Box 4	ATTAAT	1864	6	-	Petroselinum crispum	part of a conserved DNA module involved in light responsiveness	Light responsive
AarBBX12	circadian	CAAAGATATC	799	10	+	Lycopersicon esculentum	cis-acting regulatory element involved in circadian control	Light responsive
AarBBX12	Gap-box	CAAATGAA(A/G)A	419	9.5	+	Arabidopsis thaliana	part of a light responsive element	Light responsive
AarBBX12	Gap-box	CAAATGAA(A/G)A	767	9	-	Arabidopsis thaliana	part of a light responsive element	Light responsive
AarBBX12	GATA-motif	AAGATAAGATT	81	10	-	Arabidopsis thaliana	part of a light responsive element	Light responsive
AarBBX12	G-box	tgACACGTGGCA	1274	11	+	Lycopersicon esculentum	cis-acting regulatory element involved in light responsiveness	Light responsive
AarBBX12	G-box	ACACGTGGC	1276	9	+	Brassica napus	cis-acting regulatory element involved in light responsiveness	Light responsive
AarBBX12	G-box	CACGTG	1277	6	-	Arabidopsis thaliana	cis-acting regulatory element involved in light responsiveness	Light responsive
AarBBX12	G-box	CACGTG	1277	6	-	Pisum sativum	cis-acting regulatory element involved in light responsiveness	Light responsive
AarBBX12	G-box	CACGTC	1727	6	+	Zea mays	cis-acting regulatory element involved in light responsiveness	Light responsive
AarBBX12	G-box	GCCACGTGGA	1822	9	-	Arabidopsis thaliana	cis-acting regulatory element involved in light responsiveness	Light responsive
AarBBX12	G-box	ACACGTG(G/t)CACC	1823	10.5	+	Lycopersicon esculentum	cis-acting regulatory element involved in light responsiveness	Light responsive
AarBBX12	G-box	CACGTG	1824	6	-	Arabidopsis thaliana	cis-acting regulatory element involved in light responsiveness	Light responsive
AarBBX12	G-box	CACGTG	1824	6	-	Pisum sativum	cis-acting regulatory element involved in light responsiveness	Light responsive
AarBBX12	I-box	GTATAAGGCC	596	9	-	Larix laricina	part of a light responsive element	Light responsive
AarBBX12	MRE	AACCTAA	778	7	-	Petroselinum crispum	MYB binding site involved in light responsiveness	Light responsive
AarBBX13	G-box	CACGTG	1633	6	-	Arabidopsis thaliana	cis-acting regulatory element involved in light responsiveness	Light responsive
AarBBX13	G-box	CACGTG	1633	6	-	Pisum sativum	cis-acting regulatory element involved in light responsiveness	Light responsive
AarBBX13	GT1-motif	GGTTAAT	1517	7	-	Avena sativa	light responsive element	Light responsive
AarBBX13	GT1-motif	GGTTAA	1518	6	-	Arabidopsis thaliana	light responsive element	Light responsive
AarBBX13	I-box	GATAAGGGT	124	9	-	Arabidopsis thaliana	part of a light responsive element	Light responsive
AarBBX13	TCT-motif	TCTTAC	1151	6	+	Arabidopsis thaliana	part of a light responsive element	Light responsive
AarBBX17	AE-box	AGAAACAA	1372	8	+	Arabidopsis thaliana	part of a module for light response	Light responsive
AarBBX17	Box 4	ATTAAT	824	6	+	Petroselinum crispum	part of a conserved DNA module involved in light responsiveness	Light responsive
AarBBX17	Box 4	ATTAAT	895	6	+	Petroselinum crispum	part of a conserved DNA module involved in light responsiveness	Light responsive
AarBBX17	Box 4	ATTAAT	1554	6	-	Petroselinum crispum	part of a conserved DNA module involved in light responsiveness	Light responsive
AarBBX17	Box 4	ATTAAT	1706	6	-	Petroselinum crispum	part of a conserved DNA module involved in light responsiveness	Light responsive
AarBBX17	Box 4	ATTAAT	1863	6	-	Petroselinum crispum	part of a conserved DNA module involved in light responsiveness	Light responsive
AarBBX17	circadian	CAAAGATATC	1293	10	+	Lycopersicon esculentum	cis-acting regulatory element involved in circadian control	Light responsive
AarBBX17	Gap-box	CAAATGAA(A/G)A	913	9.5	+	Arabidopsis thaliana	part of a light responsive element	Light responsive
AarBBX17	Gap-box	CAAATGAA(A/G)A	1261	9	-	Arabidopsis thaliana	part of a light responsive element	Light responsive
AarBBX17	GATA-motif	AAGATAAGATT	575	10	-	Arabidopsis thaliana	part of a light responsive element	Light responsive
AarBBX17	G-box	TCCACATGGCA	459	11	-	Triticum aestivum	cis-acting regulatory element involved in light responsiveness	Light responsive
AarBBX17	G-box	GCCACGTGGA	460	9	+	Arabidopsis thaliana	cis-acting regulatory element involved in light responsiveness	Light responsive
AarBBX17	G-box	CACGTC	1726	6	+	Zea mays	cis-acting regulatory element involved in light responsiveness	Light responsive
AarBBX17	G-box	GCCACGTGGA	1821	9	-	Arabidopsis thaliana	cis-acting regulatory element involved in light responsiveness	Light responsive
AarBBX17	G-box	ACACGTG(G/t)CACC	1822	10.5	+	Lycopersicon esculentum	cis-acting regulatory element involved in light responsiveness	Light responsive
AarBBX17	G-box	CACGTG	1823	6	-	Pisum sativum	cis-acting regulatory element involved in light responsiveness	Light responsive
AarBBX17	G-box	CACGTG	1823	6	-	Arabidopsis thaliana	cis-acting regulatory element involved in light responsiveness	Light responsive
AarBBX17	I-box	GTATAAGGCC	1090	9	-	Larix laricina	part of a light responsive element	Light responsive
AarBBX17	MRE	AACCTAA	1272	7	-	Petroselinum crispum	MYB binding site involved in light responsiveness	Light responsive
AarBBX18	Box 4	ATTAAT	567	6	+	Petroselinum crispum	part of a conserved DNA module involved in light responsiveness	Light responsive
AarBBX18	Box 4	ATTAAT	994	6	+	Petroselinum crispum	part of a conserved DNA module involved in light responsiveness	Light responsive
AarBBX18	Box 4	ATTAAT	1482	6	-	Petroselinum crispum	part of a conserved DNA module involved in light responsiveness	Light responsive
AarBBX18	G-box	CACGTG	626	6	+	Pisum sativum	cis-acting regulatory element involved in light responsiveness	Light responsive
AarBBX18	G-box	CACGTG	626	6	+	Arabidopsis thaliana	cis-acting regulatory element involved in light responsiveness	Light responsive
AarBBX18	G-box	CACGTG	1633	6	-	Pisum sativum	cis-acting regulatory element involved in light responsiveness	Light responsive
AarBBX18	G-box	CACGTG	1633	6	-	Arabidopsis thaliana	cis-acting regulatory element involved in light responsiveness	Light responsive
AarBBX18	GT1-motif	GGTTAAT	1514	7	-	Avena sativa	light responsive element	Light responsive
AarBBX18	GT1-motif	GGTTAA	1515	6	-	Arabidopsis thaliana	light responsive element	Light responsive
AarBBX18	GTGGC-motif	GATTCTGTGGC	107	10	-	Spinacia oleracea	part of a light responsive element	Light responsive
AarBBX22	Box 4	ATTAAT	1647	6	-	Petroselinum crispum	part of a conserved DNA module involved in light responsiveness	Light responsive
AarBBX22	G-box	CACGAC	1478	6	+	Zea mays	cis-acting regulatory element involved in light responsiveness	Light responsive
AarBBX22	GT1-motif	GGTTAA	187	6	-	Arabidopsis thaliana	light responsive element	Light responsive
AarBBX22	GT1-motif	GGTTAAT	386	7	+	Avena sativa	light responsive element	Light responsive
AarBBX22	GT1-motif	GGTTAA	1527	6	-	Arabidopsis thaliana	light responsive element	Light responsive
AarBBX22	I-box	atGATAAGGTC	567	10	-	Helianthus annuus	part of a light responsive element	Light responsive
AarBBX22	I-box	GTATAAGGCC	760	9	+	Larix laricina	part of a light responsive element	Light responsive
AarBBX22	I-box	AGATAAGG	1842	8	-	Triticum aestivum	part of a light responsive element	Light responsive
AarBBX22	MRE	AACCTAA	1224	7	-	Petroselinum crispum	MYB binding site involved in light responsiveness	Light responsive
AarBBX22	TCT-motif	TCTTAC	906	6	+	Arabidopsis thaliana	part of a light responsive element	Light responsive
AarBBX24	Box 4	ATTAAT	1650	6	-	Petroselinum crispum	part of a conserved DNA module involved in light responsiveness	Light responsive
AarBBX24	I-box	AGATAAGG	1846	8	-	Triticum aestivum	part of a light responsive element	Light responsive
AarBBX26	Box 4	ATTAAT	1660	6	-	Petroselinum crispum	part of a conserved DNA module involved in light responsiveness	Light responsive
AarBBX26	G-box	CACGAC	1492	6	+	Zea mays	cis-acting regulatory element involved in light responsiveness	Light responsive
AarBBX26	GT1-motif	GGTTAA	123	6	+	Arabidopsis thaliana	light responsive element	Light responsive
AarBBX26	GT1-motif	GGTTAA	1548	6	-	Arabidopsis thaliana	light responsive element	Light responsive
AarBBX26	I-box	atGATAAGGTC	304	10	-	Helianthus annuus	part of a light responsive element	Light responsive
AarBBX26	I-box	GTATAAGGCC	497	9	+	Larix laricina	part of a light responsive element	Light responsive
AarBBX26	I-box	AGATAAGG	1857	8	-	Triticum aestivum	part of a light responsive element	Light responsive
AarBBX26	MRE	AACCTAA	957	7	-	Petroselinum crispum	MYB binding site involved in light responsiveness	Light responsive
AarBBX26	TCT-motif	TCTTAC	643	6	+	Arabidopsis thaliana	part of a light responsive element	Light responsive
AarBBX26	TCT-motif	TCTTAC	868	6	-	Arabidopsis thaliana	part of a light responsive element	Light responsive
AarBBX28	Box 4	ATTAAT	1647	6	-	Petroselinum crispum	part of a conserved DNA module involved in light responsiveness	Light responsive
AarBBX28	G-box	CACGAC	1479	6	+	Zea mays	cis-acting regulatory element involved in light responsiveness	Light responsive
AarBBX28	GT1-motif	GGTTAA	148	6	-	Arabidopsis thaliana	light responsive element	Light responsive
AarBBX28	GT1-motif	GGTTAA	348	6	+	Arabidopsis thaliana	light responsive element	Light responsive
AarBBX28	GT1-motif	GGTTAA	1535	6	-	Arabidopsis thaliana	light responsive element	Light responsive
AarBBX28	I-box	GTATAAGGCC	755	9	+	Larix laricina	part of a light responsive element	Light responsive
AarBBX28	I-box	AGATAAGG	1843	8	-	Triticum aestivum	part of a light responsive element	Light responsive
AarBBX28	MRE	AACCTAA	1220	7	-	Petroselinum crispum	MYB binding site involved in light responsiveness	Light responsive
AarBBX28	TCT-motif	TCTTAC	901	6	+	Arabidopsis thaliana	part of a light responsive element	Light responsive
AarBBX32	3-AF1 binding site	TAAGAGAGGAA	975	10	-	Solanum tuberosum	light responsive element	Light responsive
AarBBX32	4cl-CMA2b	TCTCACCAACCACA	906	13	-	Solanum tuberosum	light responsive element	Light responsive
AarBBX32	AE-box	AGAAACAA	114	8	-	Arabidopsis thaliana	part of a module for light response	Light responsive
AarBBX32	Box 4	ATTAAT	186	6	+	Petroselinum crispum	part of a conserved DNA module involved in light responsiveness	Light responsive
AarBBX32	Box 4	ATTAAT	257	6	+	Petroselinum crispum	part of a conserved DNA module involved in light responsiveness	Light responsive
AarBBX32	Box 4	ATTAAT	1985	6	-	Petroselinum crispum	part of a conserved DNA module involved in light responsiveness	Light responsive
AarBBX32	G-box	TACGTG	533	6	+	Arabidopsis thaliana	cis-acting regulatory element involved in light responsiveness	Light responsive
AarBBX32	G-box	CACGTT	783	6	+	Pisum sativum	cis-acting regulatory element involved in light responsiveness	Light responsive
AarBBX32	G-box	CACGTT	967	6	+	Pisum sativum	cis-acting regulatory element involved in light responsiveness	Light responsive
AarBBX32	G-box	TACGTG	1318	6	-	Arabidopsis thaliana	cis-acting regulatory element involved in light responsiveness	Light responsive
AarBBX32	G-box	TACGTG	1322	6	+	Arabidopsis thaliana	cis-acting regulatory element involved in light responsiveness	Light responsive
AarBBX32	G-box	CACGTC	1520	6	-	Zea mays	cis-acting regulatory element involved in light responsiveness	Light responsive
AarBBX32	G-box	TACGTG	1651	6	+	Arabidopsis thaliana	cis-acting regulatory element involved in light responsiveness	Light responsive
AarBBX32	G-box	TACGTG	1737	6	+	Arabidopsis thaliana	cis-acting regulatory element involved in light responsiveness	Light responsive
AarBBX32	GT1-motif	GGTTAA	1495	6	+	Arabidopsis thaliana	light responsive element	Light responsive
AarBBX35	3-AF1 binding site	TAAGAGAGGAA	157	10	-	Solanum tuberosum	light responsive element	Light responsive
AarBBX35	3-AF1 binding site	TAAGAGAGGAA	962	10	-	Solanum tuberosum	light responsive element	Light responsive
AarBBX35	4cl-CMA2b	TCTCACCAACCACA	893	13	-	Solanum tuberosum	light responsive element	Light responsive
AarBBX35	ACE	CTAACGTATT	1372	9	-	Petroselinum crispum	cis-acting element involved in light responsiveness	Light responsive
AarBBX35	AE-box	AGAAACAA	451	8	-	Arabidopsis thaliana	part of a module for light response	Light responsive
AarBBX35	Box 4	ATTAAT	152	6	+	Petroselinum crispum	part of a conserved DNA module involved in light responsiveness	Light responsive
AarBBX35	Box 4	ATTAAT	523	6	+	Petroselinum crispum	part of a conserved DNA module involved in light responsiveness	Light responsive
AarBBX35	Box 4	ATTAAT	1989	6	-	Petroselinum crispum	part of a conserved DNA module involved in light responsiveness	Light responsive
AarBBX35	GA-motif	ATAGATAA	311	8	-	Arabidopsis thaliana	part of a light responsive element	Light responsive
AarBBX35	G-box	CACGTT	770	6	+	Pisum sativum	cis-acting regulatory element involved in light responsiveness	Light responsive
AarBBX35	G-box	CACGTT	954	6	+	Pisum sativum	cis-acting regulatory element involved in light responsiveness	Light responsive
AarBBX35	G-box	TACGTG	1305	6	-	Arabidopsis thaliana	cis-acting regulatory element involved in light responsiveness	Light responsive
AarBBX35	G-box	TACGTG	1309	6	+	Arabidopsis thaliana	cis-acting regulatory element involved in light responsiveness	Light responsive
AarBBX35	G-box	CACGTC	1473	6	+	Zea mays	cis-acting regulatory element involved in light responsiveness	Light responsive
AarBBX35	G-box	CACGTC	1507	6	-	Zea mays	cis-acting regulatory element involved in light responsiveness	Light responsive
AarBBX35	G-box	TACGTG	1649	6	+	Arabidopsis thaliana	cis-acting regulatory element involved in light responsiveness	Light responsive
AarBBX35	G-box	TACGTG	1735	6	+	Arabidopsis thaliana	cis-acting regulatory element involved in light responsiveness	Light responsive
AarBBX35	GT1-motif	GGTTAA	1482	6	+	Arabidopsis thaliana	light responsive element	Light responsive
AarBBX35	GTGGC-motif	GATTCTGTGGC	467	10	-	Spinacia oleracea	part of a light responsive element	Light responsive
AarBBX37	3-AF1 binding site	TAAGAGAGGAA	962	10	-	Solanum tuberosum	light responsive element	Light responsive
AarBBX37	4cl-CMA2b	TCTCACCAACCACA	893	13	-	Solanum tuberosum	light responsive element	Light responsive
AarBBX37	AE-box	AGAAACAA	153	8	-	Arabidopsis thaliana	part of a module for light response	Light responsive
AarBBX37	Box 4	ATTAAT	225	6	+	Petroselinum crispum	part of a conserved DNA module involved in light responsiveness	Light responsive
AarBBX37	Box 4	ATTAAT	296	6	+	Petroselinum crispum	part of a conserved DNA module involved in light responsiveness	Light responsive
AarBBX37	Box 4	ATTAAT	1989	6	-	Petroselinum crispum	part of a conserved DNA module involved in light responsiveness	Light responsive
AarBBX37	GA-motif	ATAGATAA	7	8	-	Arabidopsis thaliana	part of a light responsive element	Light responsive
AarBBX37	G-box	CACGTT	765	6	+	Pisum sativum	cis-acting regulatory element involved in light responsiveness	Light responsive
AarBBX37	G-box	CACGTT	954	6	+	Pisum sativum	cis-acting regulatory element involved in light responsiveness	Light responsive
AarBBX37	G-box	TACGTG	1306	6	-	Arabidopsis thaliana	cis-acting regulatory element involved in light responsiveness	Light responsive
AarBBX37	G-box	TACGTG	1310	6	+	Arabidopsis thaliana	cis-acting regulatory element involved in light responsiveness	Light responsive
AarBBX37	G-box	CACGTC	1508	6	-	Zea mays	cis-acting regulatory element involved in light responsiveness	Light responsive
AarBBX37	G-box	TACGTG	1649	6	+	Arabidopsis thaliana	cis-acting regulatory element involved in light responsiveness	Light responsive
AarBBX37	G-box	TACGTG	1735	6	+	Arabidopsis thaliana	cis-acting regulatory element involved in light responsiveness	Light responsive
AarBBX37	GT1-motif	GGTTAA	1483	6	+	Arabidopsis thaliana	light responsive element	Light responsive
AarBBX4	ATCT-motif	AATCTAATCC	67	9	+	Pisum sativum	part of a conserved DNA module involved in light responsiveness	Light responsive
AarBBX4	Box 4	ATTAAT	1310	6	-	Petroselinum crispum	part of a conserved DNA module involved in light responsiveness	Light responsive
AarBBX4	Box 4	ATTAAT	1497	6	-	Petroselinum crispum	part of a conserved DNA module involved in light responsiveness	Light responsive
AarBBX4	G-box	CACGTG	1637	6	-	Arabidopsis thaliana	cis-acting regulatory element involved in light responsiveness	Light responsive
AarBBX4	G-box	CACGTG	1637	6	-	Pisum sativum	cis-acting regulatory element involved in light responsiveness	Light responsive
AarBBX4	I-box	atGATAAGGTC	302	10	-	Helianthus annuus	part of a light responsive element	Light responsive
AarBBX4	I-box	AGATAAGG	304	8	-	Triticum aestivum	part of a light responsive element	Light responsive
AarBBX4	MRE	AACCTAA	1253	7	-	Petroselinum crispum	MYB binding site involved in light responsiveness	Light responsive
AarBBX4	TCT-motif	TCTTAC	175	6	+	Arabidopsis thaliana	part of a light responsive element	Light responsive
AarBBX4	TCT-motif	TCTTAC	839	6	+	Arabidopsis thaliana	part of a light responsive element	Light responsive
AarBBX42	Box 4	ATTAAT	848	6	+	Petroselinum crispum	part of a conserved DNA module involved in light responsiveness	Light responsive
AarBBX42	Box 4	ATTAAT	1396	6	-	Petroselinum crispum	part of a conserved DNA module involved in light responsiveness	Light responsive
AarBBX42	Box 4	ATTAAT	1471	6	-	Petroselinum crispum	part of a conserved DNA module involved in light responsiveness	Light responsive
AarBBX42	Gap-box	CAAATGAA(A/G)A	76	9.5	+	Arabidopsis thaliana	part of a light responsive element	Light responsive
AarBBX42	Gap-box	CAAATGAA(A/G)A	1220	9.5	+	Arabidopsis thaliana	part of a light responsive element	Light responsive
AarBBX42	G-box	TACGTG	48	6	+	Arabidopsis thaliana	cis-acting regulatory element involved in light responsiveness	Light responsive
AarBBX42	G-box	TACGTG	110	6	-	Arabidopsis thaliana	cis-acting regulatory element involved in light responsiveness	Light responsive
AarBBX42	G-box	TAAACGTG	241	8	+	Brassica oleracea	cis-acting regulatory element involved in light responsiveness	Light responsive
AarBBX42	G-box	CACGTT	243	6	-	Pisum sativum	cis-acting regulatory element involved in light responsiveness	Light responsive
AarBBX42	G-box	CACGTT	1742	6	+	Pisum sativum	cis-acting regulatory element involved in light responsiveness	Light responsive
AarBBX42	TCT-motif	TCTTAC	359	6	-	Arabidopsis thaliana	part of a light responsive element	Light responsive
AarBBX42	TCT-motif	TCTTAC	437	6	+	Arabidopsis thaliana	part of a light responsive element	Light responsive
AarBBX42	TCT-motif	TCTTAC	616	6	-	Arabidopsis thaliana	part of a light responsive element	Light responsive
AarBBX47	ACE	CTAACGTATT	138	9	-	Petroselinum crispum	cis-acting element involved in light responsiveness	Light responsive
AarBBX47	Box 4	ATTAAT	284	6	+	Petroselinum crispum	part of a conserved DNA module involved in light responsiveness	Light responsive
AarBBX47	Box 4	ATTAAT	1703	6	-	Petroselinum crispum	part of a conserved DNA module involved in light responsiveness	Light responsive
AarBBX47	chs-CMA1a	TTACTTAA	797	8	+	Daucus carota	part of a light responsive element	Light responsive
AarBBX47	Gap-box	CAAATGAA(A/G)A	466	9.5	+	Arabidopsis thaliana	part of a light responsive element	Light responsive
AarBBX47	G-box	CACGTG	278	6	+	Pisum sativum	cis-acting regulatory element involved in light responsiveness	Light responsive
AarBBX47	G-box	CACGTG	278	6	+	Arabidopsis thaliana	cis-acting regulatory element involved in light responsiveness	Light responsive
AarBBX47	G-box	TACGTG	438	6	+	Arabidopsis thaliana	cis-acting regulatory element involved in light responsiveness	Light responsive
AarBBX47	G-box	TACGTG	500	6	-	Arabidopsis thaliana	cis-acting regulatory element involved in light responsiveness	Light responsive
AarBBX47	G-box	TAAACGTG	637	8	+	Brassica oleracea	cis-acting regulatory element involved in light responsiveness	Light responsive
AarBBX47	G-box	CACGTT	639	6	-	Pisum sativum	cis-acting regulatory element involved in light responsiveness	Light responsive
AarBBX47	G-box	CACGTT	1885	6	+	Pisum sativum	cis-acting regulatory element involved in light responsiveness	Light responsive
AarBBX47	GT1-motif	GGTTAA	58	6	-	Arabidopsis thaliana	light responsive element	Light responsive
AarBBX47	GT1-motif	GGTTAAT	452	7	-	Avena sativa	light responsive element	Light responsive
AarBBX47	GT1-motif	GGTTAA	453	6	-	Arabidopsis thaliana	light responsive element	Light responsive
AarBBX47	GT1-motif	GGTTAA	801	6	-	Arabidopsis thaliana	light responsive element	Light responsive
AarBBX47	TCT-motif	TCTTAC	127	6	+	Arabidopsis thaliana	part of a light responsive element	Light responsive
AarBBX47	TCT-motif	TCTTAC	755	6	-	Arabidopsis thaliana	part of a light responsive element	Light responsive
AarBBX47	TCT-motif	TCTTAC	831	6	+	Arabidopsis thaliana	part of a light responsive element	Light responsive
AarBBX47	TCT-motif	TCTTAC	1416	6	-	Arabidopsis thaliana	part of a light responsive element	Light responsive
AarBBX51	Box 4	ATTAAT	856	6	+	Petroselinum crispum	part of a conserved DNA module involved in light responsiveness	Light responsive
AarBBX51	Box 4	ATTAAT	1396	6	-	Petroselinum crispum	part of a conserved DNA module involved in light responsiveness	Light responsive
AarBBX51	Box 4	ATTAAT	1471	6	-	Petroselinum crispum	part of a conserved DNA module involved in light responsiveness	Light responsive
AarBBX51	Gap-box	CAAATGAA(A/G)A	84	9.5	+	Arabidopsis thaliana	part of a light responsive element	Light responsive
AarBBX51	Gap-box	CAAATGAA(A/G)A	1220	9.5	+	Arabidopsis thaliana	part of a light responsive element	Light responsive
AarBBX51	G-box	TACGTG	56	6	+	Arabidopsis thaliana	cis-acting regulatory element involved in light responsiveness	Light responsive
AarBBX51	G-box	TACGTG	118	6	-	Arabidopsis thaliana	cis-acting regulatory element involved in light responsiveness	Light responsive
AarBBX51	G-box	TAAACGTG	249	8	+	Brassica oleracea	cis-acting regulatory element involved in light responsiveness	Light responsive
AarBBX51	G-box	CACGTT	251	6	-	Pisum sativum	cis-acting regulatory element involved in light responsiveness	Light responsive
AarBBX51	G-box	CACGTC	1507	6	+	Zea mays	cis-acting regulatory element involved in light responsiveness	Light responsive
AarBBX51	G-box	CACGTT	1743	6	+	Pisum sativum	cis-acting regulatory element involved in light responsiveness	Light responsive
AarBBX51	TCT-motif	TCTTAC	367	6	-	Arabidopsis thaliana	part of a light responsive element	Light responsive
AarBBX51	TCT-motif	TCTTAC	445	6	+	Arabidopsis thaliana	part of a light responsive element	Light responsive
AarBBX51	TCT-motif	TCTTAC	623	6	-	Arabidopsis thaliana	part of a light responsive element	Light responsive
AarBBX56	ATCT-motif	AATCTAATCC	1680	9	+	Pisum sativum	part of a conserved DNA module involved in light responsiveness	Light responsive
AarBBX56	Box 4	ATTAAT	362	6	+	Petroselinum crispum	part of a conserved DNA module involved in light responsiveness	Light responsive
AarBBX56	chs-CMA1a	TTACTTAA	895	8	+	Daucus carota	part of a light responsive element	Light responsive
AarBBX56	Gap-box	CAAATGAA(A/G)A	565	9.5	+	Arabidopsis thaliana	part of a light responsive element	Light responsive
AarBBX56	G-box	TACGTG	537	6	+	Arabidopsis thaliana	cis-acting regulatory element involved in light responsiveness	Light responsive
AarBBX56	G-box	TACGTG	599	6	-	Arabidopsis thaliana	cis-acting regulatory element involved in light responsiveness	Light responsive
AarBBX56	G-box	TAAACGTG	736	8	+	Brassica oleracea	cis-acting regulatory element involved in light responsiveness	Light responsive
AarBBX56	G-box	CACGTT	738	6	-	Pisum sativum	cis-acting regulatory element involved in light responsiveness	Light responsive
AarBBX56	G-box	CACGTT	1745	6	+	Pisum sativum	cis-acting regulatory element involved in light responsiveness	Light responsive
AarBBX56	GT1-motif	GGTTAA	133	6	-	Arabidopsis thaliana	light responsive element	Light responsive
AarBBX56	TCT-motif	TCTTAC	202	6	+	Arabidopsis thaliana	part of a light responsive element	Light responsive
AarBBX56	TCT-motif	TCTTAC	853	6	-	Arabidopsis thaliana	part of a light responsive element	Light responsive
AarBBX56	TCT-motif	TCTTAC	1114	6	-	Arabidopsis thaliana	part of a light responsive element	Light responsive
AarBBX60	Box 4	ATTAAT	906	6	+	Petroselinum crispum	part of a conserved DNA module involved in light responsiveness	Light responsive
AarBBX60	circadian	CAAAGATATC	1076	9	+	Lycopersicon esculentum	cis-acting regulatory element involved in circadian control	Light responsive
AarBBX60	GA-motif	ATAGATAA	790	8	+	Arabidopsis thaliana	part of a light responsive element	Light responsive
AarBBX60	GATA-motif	AAGATAAGATT	1252	10	-	Arabidopsis thaliana	part of a light responsive element	Light responsive
AarBBX60	G-box	CACGAC	219	6	+	Zea mays	cis-acting regulatory element involved in light responsiveness	Light responsive
AarBBX60	G-box	TACGTG	511	6	+	Arabidopsis thaliana	cis-acting regulatory element involved in light responsiveness	Light responsive
AarBBX60	GT1-motif	GGTTAAT	698	7	-	Avena sativa	light responsive element	Light responsive
AarBBX60	GT1-motif	GGTTAA	699	6	-	Arabidopsis thaliana	light responsive element	Light responsive
AarBBX61	3-AF1 binding site	TAAGAGAGGAA	1978	10	+	Solanum tuberosum	light responsive element	Light responsive
AarBBX61	AE-box	AGAAACAA	30	8	+	Arabidopsis thaliana	part of a module for light response	Light responsive
AarBBX61	chs-CMA1a	TTACTTAA	1621	8	-	Daucus carota	part of a light responsive element	Light responsive
AarBBX61	circadian	CAAAGATATC	677	9	-	Lycopersicon esculentum	cis-acting regulatory element involved in circadian control	Light responsive
AarBBX61	G-box	CACGTT	393	6	+	Pisum sativum	cis-acting regulatory element involved in light responsiveness	Light responsive
AarBBX61	GT1-motif	GGTTAA	178	6	+	Arabidopsis thaliana	light responsive element	Light responsive
AarBBX61	TCT-motif	TCTTAC	995	6	+	Arabidopsis thaliana	part of a light responsive element	Light responsive
AarBBX61	TCT-motif	TCTTAC	1199	6	-	Arabidopsis thaliana	part of a light responsive element	Light responsive
AarBBX66	ATC-motif	AGTAATCT	394	8	-	Spinacia oleracea	part of a conserved DNA module involved in light responsiveness	Light responsive
AarBBX66	Box 4	ATTAAT	930	6	+	Petroselinum crispum	part of a conserved DNA module involved in light responsiveness	Light responsive
AarBBX66	circadian	CAAAGATATC	1100	9	+	Lycopersicon esculentum	cis-acting regulatory element involved in circadian control	Light responsive
AarBBX66	GA-motif	ATAGATAA	642	8	-	Arabidopsis thaliana	part of a light responsive element	Light responsive
AarBBX66	G-box	CACGTG	27	6	+	Arabidopsis thaliana	cis-acting regulatory element involved in light responsiveness	Light responsive
AarBBX66	G-box	CACGTG	27	6	+	Pisum sativum	cis-acting regulatory element involved in light responsiveness	Light responsive
AarBBX66	G-box	CACGTT	323	6	-	Pisum sativum	cis-acting regulatory element involved in light responsiveness	Light responsive
AarBBX67	AE-box	AGAAACAA	737	8	+	Arabidopsis thaliana	part of a module for light response	Light responsive
AarBBX67	AE-box	AGAAACTT	1092	8	-	Arabidopsis thaliana	part of a module for light response	Light responsive
AarBBX67	AE-box	AGAAACAA	1329	8	+	Arabidopsis thaliana	part of a module for light response	Light responsive
AarBBX67	Box 4	ATTAAT	449	6	+	Petroselinum crispum	part of a conserved DNA module involved in light responsiveness	Light responsive
AarBBX67	GT1-motif	GGTTAA	412	6	-	Arabidopsis thaliana	light responsive element	Light responsive
AarBBX67	GT1-motif	GGTTAA	1387	6	-	Arabidopsis thaliana	light responsive element	Light responsive
AarBBX67	GT1-motif	GGTTAA	1455	6	+	Arabidopsis thaliana	light responsive element	Light responsive
AarBBX67	GT1-motif	GGTTAA	1457	6	-	Arabidopsis thaliana	light responsive element	Light responsive
AarBBX67	TCT-motif	TCTTAC	356	6	-	Arabidopsis thaliana	part of a light responsive element	Light responsive
AarBBX67	TCT-motif	TCTTAC	1191	6	+	Arabidopsis thaliana	part of a light responsive element	Light responsive
AarBBX72	3-AF1 binding site	TAAGAGAGGAA	792	10	+	Solanum tuberosum	light responsive element	Light responsive
AarBBX72	ATC-motif	AGTAATCT	391	8	-	Spinacia oleracea	part of a conserved DNA module involved in light responsiveness	Light responsive
AarBBX72	Box 4	ATTAAT	918	6	+	Petroselinum crispum	part of a conserved DNA module involved in light responsiveness	Light responsive
AarBBX72	G-box	CACGTG	24	6	+	Pisum sativum	cis-acting regulatory element involved in light responsiveness	Light responsive
AarBBX72	G-box	CACGTG	24	6	+	Arabidopsis thaliana	cis-acting regulatory element involved in light responsiveness	Light responsive
AarBBX72	G-box	CACGTT	320	6	-	Pisum sativum	cis-acting regulatory element involved in light responsiveness	Light responsive
AarBBX73	Box 4	ATTAAT	1889	6	-	Petroselinum crispum	part of a conserved DNA module involved in light responsiveness	Light responsive
AarBBX73	chs-CMA1a	TTACTTAA	1405	8	-	Daucus carota	part of a light responsive element	Light responsive
AarBBX73	GA-motif	ATAGATAA	1988	8	+	Arabidopsis thaliana	part of a light responsive element	Light responsive
AarBBX73	G-box	CACGTT	3	6	-	Pisum sativum	cis-acting regulatory element involved in light responsiveness	Light responsive
AarBBX73	G-box	CACGTT	749	6	+	Pisum sativum	cis-acting regulatory element involved in light responsiveness	Light responsive
AarBBX73	G-box	CACGTT	1354	6	-	Pisum sativum	cis-acting regulatory element involved in light responsiveness	Light responsive
AarBBX73	GT1-motif	GGTTAA	33	6	+	Arabidopsis thaliana	light responsive element	Light responsive
AarBBX73	GT1-motif	GGTTAA	1749	6	-	Arabidopsis thaliana	light responsive element	Light responsive
AarBBX73	Sp1	GGGCGG	1604	6	-	Oryza sativa	light responsive element	Light responsive
AarBBX73	TCT-motif	TCTTAC	983	6	-	Arabidopsis thaliana	part of a light responsive element	Light responsive
AarBBX78	Box 4	ATTAAT	940	6	+	Petroselinum crispum	part of a conserved DNA module involved in light responsiveness	Light responsive
AarBBX78	circadian	CAAAGATATC	1110	9	+	Lycopersicon esculentum	cis-acting regulatory element involved in circadian control	Light responsive
AarBBX78	GA-motif	ATAGATAA	828	8	+	Arabidopsis thaliana	part of a light responsive element	Light responsive
AarBBX78	GATA-motif	GATAGGA	950	7	+	Arabidopsis thaliana	part of a light responsive element	Light responsive
AarBBX78	GATA-motif	AAGATAAGATT	1286	10	-	Arabidopsis thaliana	part of a light responsive element	Light responsive
AarBBX78	G-box	CACGAC	256	6	+	Zea mays	cis-acting regulatory element involved in light responsiveness	Light responsive
AarBBX78	GT1-motif	GGTTAA	737	6	-	Arabidopsis thaliana	light responsive element	Light responsive
AarBBX79	ATCT-motif	AATCTAATCC	273	9	-	Pisum sativum	part of a conserved DNA module involved in light responsiveness	Light responsive
AarBBX79	Box 4	ATTAAT	32	6	+	Petroselinum crispum	part of a conserved DNA module involved in light responsiveness	Light responsive
AarBBX79	Box 4	ATTAAT	1892	6	-	Petroselinum crispum	part of a conserved DNA module involved in light responsiveness	Light responsive
AarBBX79	chs-CMA1a	TTACTTAA	1555	8	-	Daucus carota	part of a light responsive element	Light responsive
AarBBX79	circadian	CAAAGATATC	707	9	-	Lycopersicon esculentum	cis-acting regulatory element involved in circadian control	Light responsive
AarBBX79	G-box	CACGTG	102	6	+	Pisum sativum	cis-acting regulatory element involved in light responsiveness	Light responsive
AarBBX79	G-box	CACGTG	102	6	+	Arabidopsis thaliana	cis-acting regulatory element involved in light responsiveness	Light responsive
AarBBX79	I-box	TGATAATGT	692	9	-	Solanum tuberosum	part of a light responsive element	Light responsive
AarBBX79	TCT-motif	TCTTAC	1134	6	-	Arabidopsis thaliana	part of a light responsive element	Light responsive
AarBBX79	TCT-motif	TCTTAC	1708	6	+	Arabidopsis thaliana	part of a light responsive element	Light responsive
AarBBX8	Box 4	ATTAAT	1306	6	-	Petroselinum crispum	part of a conserved DNA module involved in light responsiveness	Light responsive
AarBBX8	Box 4	ATTAAT	1493	6	-	Petroselinum crispum	part of a conserved DNA module involved in light responsiveness	Light responsive
AarBBX8	GATA-motif	GATAGGG	65	7	+	Pisum sativum	part of a light responsive element	Light responsive
AarBBX8	G-box	CACGAC	579	6	-	Zea mays	cis-acting regulatory element involved in light responsiveness	Light responsive
AarBBX8	G-box	CACGAC	1185	6	+	Zea mays	cis-acting regulatory element involved in light responsiveness	Light responsive
AarBBX8	G-box	CACGTG	1633	6	-	Pisum sativum	cis-acting regulatory element involved in light responsiveness	Light responsive
AarBBX8	G-box	CACGTG	1633	6	-	Arabidopsis thaliana	cis-acting regulatory element involved in light responsiveness	Light responsive
AarBBX8	GT1-motif	GGTTAA	542	6	+	Arabidopsis thaliana	light responsive element	Light responsive
AarBBX81	Box 4	ATTAAT	1763	6	-	Petroselinum crispum	part of a conserved DNA module involved in light responsiveness	Light responsive
AarBBX81	GATA-motif	GATAGGA	869	7	-	Arabidopsis thaliana	part of a light responsive element	Light responsive
AarBBX81	GATA-motif	AAGGATAAGG	1106	9	+	Solanum tuberosum	part of a light responsive element	Light responsive
AarBBX81	G-box	CACGTT	471	6	-	Pisum sativum	cis-acting regulatory element involved in light responsiveness	Light responsive
AarBBX81	LAMP-element	CTTTATCA	1258	8	+	Pisum sativum	part of a light responsive element	Light responsive
AarBBX84	AE-box	AGAAACTT	1976	8	-	Arabidopsis thaliana	part of a module for light response	Light responsive
AarBBX84	Box 4	ATTAAT	25	6	+	Petroselinum crispum	part of a conserved DNA module involved in light responsiveness	Light responsive
AarBBX84	Box 4	ATTAAT	131	6	+	Petroselinum crispum	part of a conserved DNA module involved in light responsiveness	Light responsive
AarBBX84	Box 4	ATTAAT	923	6	+	Petroselinum crispum	part of a conserved DNA module involved in light responsiveness	Light responsive
AarBBX84	Box 4	ATTAAT	963	6	+	Petroselinum crispum	part of a conserved DNA module involved in light responsiveness	Light responsive
AarBBX84	Box 4	ATTAAT	967	6	+	Petroselinum crispum	part of a conserved DNA module involved in light responsiveness	Light responsive
AarBBX84	chs-CMA1a	TTACTTAA	751	8	-	Daucus carota	part of a light responsive element	Light responsive
AarBBX84	circadian	CAAAGATATC	146	9	+	Lycopersicon esculentum	cis-acting regulatory element involved in circadian control	Light responsive
AarBBX84	GATA-motif	AAGATAAGATT	1827	10	-	Arabidopsis thaliana	part of a light responsive element	Light responsive
AarBBX84	G-box	CACGTC	1792	6	+	Zea mays	cis-acting regulatory element involved in light responsiveness	Light responsive
AarBBX84	G-box	CTTCCACGTGGCA	1874	12	+	Arabidopsis thaliana	cis-acting regulatory element involved in light responsiveness	Light responsive
AarBBX84	G-box	tgACACGTGGCA	1875	11	-	Lycopersicon esculentum	cis-acting regulatory element involved in light responsiveness	Light responsive
AarBBX84	G-box	GCCACGTGGA	1876	9	-	Arabidopsis thaliana	cis-acting regulatory element involved in light responsiveness	Light responsive
AarBBX84	G-box	CACGTG	1878	6	-	Arabidopsis thaliana	cis-acting regulatory element involved in light responsiveness	Light responsive
AarBBX84	G-box	CACGTG	1878	6	-	Pisum sativum	cis-acting regulatory element involved in light responsiveness	Light responsive
AarBBX84	GT1-motif	GGTTAA	1655	6	-	Arabidopsis thaliana	light responsive element	Light responsive
AarBBX84	TCT-motif	TCTTAC	499	6	+	Arabidopsis thaliana	part of a light responsive element	Light responsive
AarBBX85	Box 4	ATTAAT	1763	6	-	Petroselinum crispum	part of a conserved DNA module involved in light responsiveness	Light responsive
AarBBX85	GATA-motif	GATAGGA	870	7	-	Arabidopsis thaliana	part of a light responsive element	Light responsive
AarBBX85	GATA-motif	AAGGATAAGG	1107	9	+	Solanum tuberosum	part of a light responsive element	Light responsive
AarBBX85	G-box	CACGTT	670	6	-	Pisum sativum	cis-acting regulatory element involved in light responsiveness	Light responsive
AarBBX85	LAMP-element	CTTTATCA	1258	8	+	Pisum sativum	part of a light responsive element	Light responsive
AarBBX85	TCCC-motif	TCTCCCT	17	7	+	Spinacia oleracea	part of a light responsive element	Light responsive
AarBBX85	TCCC-motif	TCTCCCT	475	7	-	Spinacia oleracea	part of a light responsive element	Light responsive
AarBBX88	AE-box	AGAAACAA	59	8	+	Arabidopsis thaliana	part of a module for light response	Light responsive
AarBBX88	ATCT-motif	AATCTAATCC	371	9	+	Pisum sativum	part of a conserved DNA module involved in light responsiveness	Light responsive
AarBBX88	Box 4	ATTAAT	635	6	+	Petroselinum crispum	part of a conserved DNA module involved in light responsiveness	Light responsive
AarBBX88	Box 4	ATTAAT	920	6	+	Petroselinum crispum	part of a conserved DNA module involved in light responsiveness	Light responsive
AarBBX88	Box 4	ATTAAT	1285	6	-	Petroselinum crispum	part of a conserved DNA module involved in light responsiveness	Light responsive
AarBBX88	Box 4	ATTAAT	1289	6	-	Petroselinum crispum	part of a conserved DNA module involved in light responsiveness	Light responsive
AarBBX88	Box 4	ATTAAT	1325	6	-	Petroselinum crispum	part of a conserved DNA module involved in light responsiveness	Light responsive
AarBBX88	Box 4	ATTAAT	1329	6	-	Petroselinum crispum	part of a conserved DNA module involved in light responsiveness	Light responsive
AarBBX88	Box 4	ATTAAT	1493	6	-	Petroselinum crispum	part of a conserved DNA module involved in light responsiveness	Light responsive
AarBBX88	chs-CMA1a	TTACTTAA	1114	8	-	Daucus carota	part of a light responsive element	Light responsive
AarBBX88	GATA-motif	AAGATAAGATT	1826	10	-	Arabidopsis thaliana	part of a light responsive element	Light responsive
AarBBX88	G-box	CACGTT	1501	6	+	Pisum sativum	cis-acting regulatory element involved in light responsiveness	Light responsive
AarBBX88	G-box	CACGTC	1791	6	+	Zea mays	cis-acting regulatory element involved in light responsiveness	Light responsive
AarBBX88	G-box	CTTCCACGTGGCA	1874	12	+	Arabidopsis thaliana	cis-acting regulatory element involved in light responsiveness	Light responsive
AarBBX88	G-box	tgACACGTGGCA	1875	11	-	Lycopersicon esculentum	cis-acting regulatory element involved in light responsiveness	Light responsive
AarBBX88	G-box	GCCACGTGGA	1876	9	-	Arabidopsis thaliana	cis-acting regulatory element involved in light responsiveness	Light responsive
AarBBX88	G-box	CACGTG	1878	6	-	Pisum sativum	cis-acting regulatory element involved in light responsiveness	Light responsive
AarBBX88	G-box	CACGTG	1878	6	-	Arabidopsis thaliana	cis-acting regulatory element involved in light responsiveness	Light responsive
AarBBX88	GT1-motif	GGTTAA	511	6	-	Arabidopsis thaliana	light responsive element	Light responsive
AarBBX88	GT1-motif	GGTTAA	577	6	-	Arabidopsis thaliana	light responsive element	Light responsive
AarBBX88	GT1-motif	GGTTAA	1646	6	-	Arabidopsis thaliana	light responsive element	Light responsive
AarBBX88	I-box	atGATAAGGTC	425	10	-	Helianthus annuus	part of a light responsive element	Light responsive
AarBBX88	MRE	AACCTAA	1648	7	+	Petroselinum crispum	MYB binding site involved in light responsiveness	Light responsive
AarBBX88	TCT-motif	TCTTAC	253	6	+	Arabidopsis thaliana	part of a light responsive element	Light responsive
AarBBX88	TCT-motif	TCTTAC	830	6	+	Arabidopsis thaliana	part of a light responsive element	Light responsive
AarBBX92	Box 4	ATTAAT	1763	6	-	Petroselinum crispum	part of a conserved DNA module involved in light responsiveness	Light responsive
AarBBX92	GATA-motif	GATAGGA	870	7	-	Arabidopsis thaliana	part of a light responsive element	Light responsive
AarBBX92	GATA-motif	AAGGATAAGG	1107	9	+	Solanum tuberosum	part of a light responsive element	Light responsive
AarBBX92	G-box	CACGTT	669	6	-	Pisum sativum	cis-acting regulatory element involved in light responsiveness	Light responsive
AarBBX92	LAMP-element	CTTTATCA	1258	8	+	Pisum sativum	part of a light responsive element	Light responsive
AarBBX92	TCCC-motif	TCTCCCT	16	7	+	Spinacia oleracea	part of a light responsive element	Light responsive
AarBBX95	AE-box	AGAAACTT	1976	8	-	Arabidopsis thaliana	part of a module for light response	Light responsive
AarBBX95	AT1-motif	AATTATTTTTTATT	1686	13	-	Solanum tuberosum	part of a light responsive module	Light responsive
AarBBX95	Box 4	ATTAAT	923	6	+	Petroselinum crispum	part of a conserved DNA module involved in light responsiveness	Light responsive
AarBBX95	Box 4	ATTAAT	963	6	+	Petroselinum crispum	part of a conserved DNA module involved in light responsiveness	Light responsive
AarBBX95	Box 4	ATTAAT	967	6	+	Petroselinum crispum	part of a conserved DNA module involved in light responsiveness	Light responsive
AarBBX95	chs-CMA1a	TTACTTAA	291	8	-	Daucus carota	part of a light responsive element	Light responsive
AarBBX95	GATA-motif	AAGGATAAGG	1521	9	-	Solanum tuberosum	part of a light responsive element	Light responsive
AarBBX95	GATA-motif	AAGATAAGATT	1827	10	-	Arabidopsis thaliana	part of a light responsive element	Light responsive
AarBBX95	G-box	CACGTC	1792	6	+	Zea mays	cis-acting regulatory element involved in light responsiveness	Light responsive
AarBBX95	G-box	CTTCCACGTGGCA	1874	12	+	Arabidopsis thaliana	cis-acting regulatory element involved in light responsiveness	Light responsive
AarBBX95	G-box	tgACACGTGGCA	1875	11	-	Lycopersicon esculentum	cis-acting regulatory element involved in light responsiveness	Light responsive
AarBBX95	G-box	GCCACGTGGA	1876	9	-	Arabidopsis thaliana	cis-acting regulatory element involved in light responsiveness	Light responsive
AarBBX95	G-box	CACGTG	1878	6	-	Pisum sativum	cis-acting regulatory element involved in light responsiveness	Light responsive
AarBBX95	G-box	CACGTG	1878	6	-	Arabidopsis thaliana	cis-acting regulatory element involved in light responsiveness	Light responsive
AarBBX95	GT1-motif	GGTTAA	1655	6	-	Arabidopsis thaliana	light responsive element	Light responsive
AarBBX95	TCT-motif	TCTTAC	39	6	+	Arabidopsis thaliana	part of a light responsive element	Light responsive
AarBBX97	Box 4	ATTAAT	1763	6	-	Petroselinum crispum	part of a conserved DNA module involved in light responsiveness	Light responsive
AarBBX97	GATA-motif	GATAGGA	870	7	-	Arabidopsis thaliana	part of a light responsive element	Light responsive
AarBBX97	GATA-motif	AAGGATAAGG	1107	9	+	Solanum tuberosum	part of a light responsive element	Light responsive
AarBBX97	G-box	CACGTT	666	6	-	Pisum sativum	cis-acting regulatory element involved in light responsiveness	Light responsive
AarBBX97	LAMP-element	CTTTATCA	1258	8	+	Pisum sativum	part of a light responsive element	Light responsive
AarBBX97	TCCC-motif	TCTCCCT	13	7	+	Spinacia oleracea	part of a light responsive element	Light responsive
AarBBX100	CAT-box	GCCACT	1471	6	-	Arabidopsis thaliana	cis-acting regulatory element related to meristem expression	Development related
AarBBX100	GCN4_motif	TGAGTCA	1662	7	-	Oryza sativa	cis-regulatory element involved in endosperm expression	Development related
AarBBX100	O2-site	GATGATGTGG	1790	9	-	Zea mays	cis-acting regulatory element involved in zein metabolism regulation	Development related
AarBBX109	CAT-box	GCCACT	386	6	-	Arabidopsis thaliana	cis-acting regulatory element related to meristem expression	Development related
AarBBX109	RY-element	CATGCATG	1411	8	-	Helianthus annuus	cis-acting regulatory element involved in seed-specific regulation	Development related
AarBBX112	GCN4_motif	TGAGTCA	818	7	-	Oryza sativa	cis-regulatory element involved in endosperm expression	Development related
AarBBX112	O2-site	GTTGACGTGA	245	9	+	Zea mays	cis-acting regulatory element involved in zein metabolism regulation	Development related
AarBBX112	O2-site	GTTGACGTGA	340	9	-	Zea mays	cis-acting regulatory element involved in zein metabolism regulation	Development related
AarBBX112	O2-site	GATGATGTGG	1726	9	-	Zea mays	cis-acting regulatory element involved in zein metabolism regulation	Development related
AarBBX12	GCN4_motif	TGAGTCA	818	7	-	Oryza sativa	cis-regulatory element involved in endosperm expression	Development related
AarBBX12	O2-site	GTTGACGTGA	245	9	+	Zea mays	cis-acting regulatory element involved in zein metabolism regulation	Development related
AarBBX12	O2-site	GTTGACGTGA	340	9	-	Zea mays	cis-acting regulatory element involved in zein metabolism regulation	Development related
AarBBX12	O2-site	GATGATGTGG	1726	9	-	Zea mays	cis-acting regulatory element involved in zein metabolism regulation	Development related
AarBBX13	O2-site	GATGACATGG	1784	9	-	Zea mays	cis-acting regulatory element involved in zein metabolism regulation	Development related
AarBBX17	GCN4_motif	TGAGTCA	1312	7	-	Oryza sativa	cis-regulatory element involved in endosperm expression	Development related
AarBBX17	O2-site	GTTGACGTGA	739	9	+	Zea mays	cis-acting regulatory element involved in zein metabolism regulation	Development related
AarBBX17	O2-site	GTTGACGTGA	834	9	-	Zea mays	cis-acting regulatory element involved in zein metabolism regulation	Development related
AarBBX17	O2-site	GATGATGTGG	1725	9	-	Zea mays	cis-acting regulatory element involved in zein metabolism regulation	Development related
AarBBX18	O2-site	GATGATGTGG	151	9	+	Zea mays	cis-acting regulatory element involved in zein metabolism regulation	Development related
AarBBX18	O2-site	GATGATGTGG	445	9	+	Zea mays	cis-acting regulatory element involved in zein metabolism regulation	Development related
AarBBX18	O2-site	GATGACATGG	1784	9	-	Zea mays	cis-acting regulatory element involved in zein metabolism regulation	Development related
AarBBX22	CAT-box	GCCACT	1756	6	+	Arabidopsis thaliana	cis-acting regulatory element related to meristem expression	Development related
AarBBX22	RY-element	CATGCATG	645	8	+	Helianthus annuus	cis-acting regulatory element involved in seed-specific regulation	Development related
AarBBX22	RY-element	CATGCATG	1185	8	-	Helianthus annuus	cis-acting regulatory element involved in seed-specific regulation	Development related
AarBBX26	RY-element	CATGCATG	382	8	+	Helianthus annuus	cis-acting regulatory element involved in seed-specific regulation	Development related
AarBBX26	RY-element	CATGCATG	918	8	+	Helianthus annuus	cis-acting regulatory element involved in seed-specific regulation	Development related
AarBBX28	CAT-box	GCCACT	1519	6	-	Arabidopsis thaliana	cis-acting regulatory element related to meristem expression	Development related
AarBBX28	RY-element	CATGCATG	640	8	+	Helianthus annuus	cis-acting regulatory element involved in seed-specific regulation	Development related
AarBBX28	RY-element	CATGCATG	1181	8	-	Helianthus annuus	cis-acting regulatory element involved in seed-specific regulation	Development related
AarBBX32	CAT-box	GCCACT	335	6	+	Arabidopsis thaliana	cis-acting regulatory element related to meristem expression	Development related
AarBBX32	O2-site	GATGACATGG	1887	9	-	Zea mays	cis-acting regulatory element involved in zein metabolism regulation	Development related
AarBBX32	RY-element	CATGCATG	1422	8	-	Helianthus annuus	cis-acting regulatory element involved in seed-specific regulation	Development related
AarBBX35	O2-site	GATGACATGG	1885	9	-	Zea mays	cis-acting regulatory element involved in zein metabolism regulation	Development related
AarBBX35	RY-element	CATGCATG	1409	8	-	Helianthus annuus	cis-acting regulatory element involved in seed-specific regulation	Development related
AarBBX37	CAT-box	GCCACT	397	6	+	Arabidopsis thaliana	cis-acting regulatory element related to meristem expression	Development related
AarBBX37	O2-site	GATGACATGG	1885	9	-	Zea mays	cis-acting regulatory element involved in zein metabolism regulation	Development related
AarBBX37	RY-element	CATGCATG	1410	8	-	Helianthus annuus	cis-acting regulatory element involved in seed-specific regulation	Development related
AarBBX4	O2-site	GATGACATGG	1788	9	-	Zea mays	cis-acting regulatory element involved in zein metabolism regulation	Development related
AarBBX42	CAT-box	GCCACT	1815	6	-	Arabidopsis thaliana	cis-acting regulatory element related to meristem expression	Development related
AarBBX42	O2-site	GATGACATGG	67	9	-	Zea mays	cis-acting regulatory element involved in zein metabolism regulation	Development related
AarBBX47	CAT-box	GCCACT	1954	6	-	Arabidopsis thaliana	cis-acting regulatory element related to meristem expression	Development related
AarBBX47	O2-site	GATGACATGG	457	9	-	Zea mays	cis-acting regulatory element involved in zein metabolism regulation	Development related
AarBBX51	CAT-box	GCCACT	1816	6	-	Arabidopsis thaliana	cis-acting regulatory element related to meristem expression	Development related
AarBBX51	O2-site	GATGACATGG	75	9	-	Zea mays	cis-acting regulatory element involved in zein metabolism regulation	Development related
AarBBX56	CAT-box	GCCACT	1819	6	-	Arabidopsis thaliana	cis-acting regulatory element related to meristem expression	Development related
AarBBX56	O2-site	GATGACATGG	556	9	-	Zea mays	cis-acting regulatory element involved in zein metabolism regulation	Development related
AarBBX60	CAT-box	GCCACT	552	6	-	Arabidopsis thaliana	cis-acting regulatory element related to meristem expression	Development related
AarBBX73	HD-Zip 1	CAAT(A/T)ATTG	1696	8	-	Arabidopsis thaliana	Development related	Development related
AarBBX73	O2-site	GATGATGTGG	290	10	+	Zea mays	cis-acting regulatory element involved in zein metabolism regulation	Development related
AarBBX78	CAT-box	GCCACT	24	6	+	Arabidopsis thaliana	cis-acting regulatory element related to meristem expression	Development related
AarBBX78	CAT-box	GCCACT	591	6	-	Arabidopsis thaliana	cis-acting regulatory element related to meristem expression	Development related
AarBBX8	O2-site	GATGACATGG	1784	9	-	Zea mays	cis-acting regulatory element involved in zein metabolism regulation	Development related
AarBBX81	O2-site	GATGACATGG	323	9	+	Zea mays	cis-acting regulatory element involved in zein metabolism regulation	Development related
AarBBX84	CAT-box	GCCACT	1103	6	-	Arabidopsis thaliana	cis-acting regulatory element related to meristem expression	Development related
AarBBX84	O2-site	GATGATGTGG	1791	9	-	Zea mays	cis-acting regulatory element involved in zein metabolism regulation	Development related
AarBBX85	O2-site	GATGACATGG	522	9	+	Zea mays	cis-acting regulatory element involved in zein metabolism regulation	Development related
AarBBX88	CAT-box	GCCACT	1465	6	-	Arabidopsis thaliana	cis-acting regulatory element related to meristem expression	Development related
AarBBX88	GCN4_motif	TGAGTCA	308	7	-	Oryza sativa	cis-regulatory element involved in endosperm expression	Development related
AarBBX88	GCN4_motif	TGAGTCA	1656	7	-	Oryza sativa	cis-regulatory element involved in endosperm expression	Development related
AarBBX88	O2-site	GATGATGTGG	1790	9	-	Zea mays	cis-acting regulatory element involved in zein metabolism regulation	Development related
AarBBX92	O2-site	GATGACATGG	521	9	+	Zea mays	cis-acting regulatory element involved in zein metabolism regulation	Development related
AarBBX95	CAT-box	GCCACT	1103	6	-	Arabidopsis thaliana	cis-acting regulatory element related to meristem expression	Development related
AarBBX95	O2-site	GATGATGTGG	1791	9	-	Zea mays	cis-acting regulatory element involved in zein metabolism regulation	Development related
AarBBX97	O2-site	GATGACATGG	518	9	+	Zea mays	cis-acting regulatory element involved in zein metabolism regulation	Development related
AarBBX109	MBSI	aaaAaaC(G/C)GTTA	1301	10.5	+	Petunia hybrida	MYB binding site involved in flavonoid biosynthetic genes regulation	Development related
AarBBX18	MBSI	aaaAaaC(G/C)GTTA	680	10.5	+	Petunia hybrida	MYB binding site involved in flavonoid biosynthetic genes regulation	Development related
AarBBX24	MBSI	TTTTTACGGTTA	627	11	-	Petunia hybrida	MYB binding site involved in flavonoid biosynthetic genes regulation	Development related
AarBBX42	MBSI	aaaAaaC(G/C)GTTA	1074	10.5	-	Petunia hybrida	MYB binding site involved in flavonoid biosynthetic genes regulation	Development related
AarBBX67	MBSI	TTTTTACGGTTA	1401	11	-	Petunia hybrida	MYB binding site involved in flavonoid biosynthetic genes regulation	Development related
