# Supplementary material for: Genome-Wide Characterization and Light-Responsive Expression Patterns of B-Box Transcription Factors in Artemisia argyi
Source: Plants (Basel). 2026 Jun 28;15(13):2003. doi: 10.3390/plants15132003 (PMC13363855; doi:10.3390/plants15132003)
Supplement: Supplementary file 1 [file plants-15-02003-s001.zip › Supplementary table_S9.xlsx]

## Sheet: Table S9
Table S9. Subcellular localization of AarBBX gene family.
Name_ID	Gene_ID	Localizations	Signals	Membrane types	Cytoplasm	Nucleus	Extracellular	Cell membrane	Mitochondrion	Plastid	Endoplasmic reticulum	Lysosome/Vacuole	Golgi apparatus	Peroxisome	Peripheral	Transmembrane	Lipid anchor	Soluble
AarBBX1	AY056302-RA	Nucleus	Nuclear localization signal	Soluble	0.1805	0.9481	0.006	0.1874	0.0719	0.0304	0.1153	0.0628	0.0054	0.0181	0.3869	0.0546	0.0373	0.805
AarBBX2	AY056461-RA	Nucleus	Nuclear localization signal	Soluble	0.1652	0.9716	0.0056	0.0473	0.0653	0.0117	0.1458	0.025	0.0129	0.0206	0.3698	0.0441	0.0371	0.8422
AarBBX3	AY058893-RA	Nucleus	Nuclear localization signal	Soluble	0.2362	0.8843	0.0041	0.1643	0.0922	0.0502	0.0576	0.0936	0.0127	0.0044	0.3775	0.0709	0.0481	0.7896
AarBBX4	AY061276-RA	Nucleus	Nuclear localization signal	Soluble	0.2363	0.937	0.0015	0.1245	0.1038	0.0574	0.0787	0.0843	0.014	0.0337	0.3587	0.0864	0.0293	0.7786
AarBBX5	AY109932-RA	Nucleus	Nuclear localization signal|Nuclear export signal	Soluble	0.3307	0.8295	0.0011	0.2496	0.0741	0.2273	0.1008	0.1946	0.0638	0.0064	0.4439	0.0621	0.0414	0.7768
AarBBX6	AY110327-RA	Nucleus	Nuclear localization signal	Soluble	0.1629	0.9707	0.0053	0.0479	0.064	0.012	0.1446	0.026	0.0125	0.0214	0.3643	0.0446	0.0357	0.8425
AarBBX7	AY112754-RA	Nucleus	Nuclear localization signal	Soluble	0.2417	0.8888	0.0041	0.1546	0.0918	0.0571	0.0611	0.0996	0.0124	0.0042	0.375	0.0734	0.0466	0.7872
AarBBX8	AY114956-RA	Nucleus	Nuclear localization signal	Soluble	0.2391	0.9315	0.0015	0.1346	0.1047	0.0576	0.0788	0.0851	0.014	0.0329	0.3603	0.087	0.0291	0.7763
AarBBX9	AY125016-RA	Nucleus	Nuclear export signal	Soluble	0.3701	0.8269	0.002	0.1689	0.1438	0.1482	0.1228	0.2169	0.0743	0.0051	0.4597	0.2386	0.198	0.5596
AarBBX10	AY125287-RA	Nucleus	Nuclear localization signal	Soluble	0.1701	0.8808	0.0024	0.3084	0.0666	0.0886	0.1002	0.1045	0.0403	0.0607	0.4043	0.056	0.0341	0.8031
AarBBX11	AY125431-RA	Nucleus	Nuclear localization signal	Soluble	0.1596	0.9714	0.0054	0.0486	0.0656	0.0115	0.1382	0.0256	0.0121	0.0227	0.3658	0.0459	0.037	0.841
AarBBX12	AY127796-RA	Nucleus	Nuclear localization signal	Soluble	0.2474	0.894	0.0049	0.144	0.0796	0.0524	0.0667	0.1005	0.014	0.0042	0.3922	0.074	0.059	0.7718
AarBBX13	AY130051-RA	Nucleus	Nuclear localization signal	Soluble	0.2392	0.933	0.0015	0.1347	0.1017	0.0616	0.082	0.0864	0.0139	0.0329	0.3596	0.0871	0.0284	0.7771
AarBBX14	AY139522-RA	Nucleus	Nuclear export signal	Soluble	0.3109	0.8348	0.0005	0.2507	0.0748	0.2331	0.0843	0.1999	0.0548	0.0048	0.4187	0.0332	0.0516	0.8248
AarBBX15	AY139788-RA	Nucleus	Nuclear localization signal	Soluble	0.162	0.8864	0.0024	0.2909	0.0545	0.0828	0.1075	0.0852	0.0347	0.0644	0.4017	0.056	0.0349	0.8039
AarBBX16	AY139939-RA	Nucleus	Nuclear localization signal	Soluble	0.1654	0.971	0.0053	0.0481	0.064	0.0119	0.1447	0.0258	0.0126	0.0211	0.3669	0.0449	0.0366	0.8423
AarBBX17	AY142199-RA	Nucleus	Nuclear localization signal	Soluble	0.2413	0.8862	0.0041	0.1532	0.0838	0.0548	0.059	0.099	0.0127	0.0048	0.3754	0.0731	0.048	0.7885
AarBBX18	AY144508-RA	Nucleus	Nuclear localization signal	Soluble	0.2449	0.9345	0.0016	0.1184	0.1003	0.0562	0.0812	0.082	0.0136	0.034	0.3549	0.0899	0.0299	0.7766
AarBBX19	AY064465-RA	Nucleus	Nuclear localization signal	Soluble	0.2439	0.9296	0.0006	0.1158	0.0488	0.0324	0.0486	0.0896	0.0203	0.0123	0.4044	0.0527	0.022	0.8206
AarBBX20	AY088015-RA	Nucleus	Nuclear localization signal	Soluble	0.2431	0.9284	0.0006	0.1156	0.0489	0.0335	0.0489	0.0936	0.0206	0.013	0.3988	0.0525	0.0221	0.824
AarBBX21	AY132902-RA	Nucleus	Nuclear localization signal	Soluble	0.2492	0.9311	0.0006	0.1147	0.0499	0.0323	0.0499	0.0916	0.0205	0.0119	0.3954	0.0547	0.0215	0.8217
AarBBX22	AY070982-RA	Nucleus	Nuclear localization signal	Soluble	0.2304	0.9212	0.0013	0.0931	0.0659	0.0452	0.1864	0.0559	0.0459	0.0039	0.4432	0.0391	0.054	0.8276
AarBBX23	AY078006-RA	Nucleus	Nuclear localization signal	Soluble	0.2247	0.9065	0.0024	0.1896	0.0885	0.0316	0.0631	0.0876	0.011	0.005	0.3541	0.0689	0.0389	0.7781
AarBBX24	AY078955-RA	Nucleus	Nuclear localization signal	Soluble	0.2272	0.9231	0.0015	0.0896	0.0674	0.0461	0.1848	0.0532	0.0422	0.0042	0.4446	0.0377	0.0536	0.8292
AarBBX25	AY086035-RA	Nucleus	Nuclear localization signal	Soluble	0.2368	0.9102	0.0026	0.1848	0.0874	0.0367	0.073	0.0949	0.0112	0.0047	0.3567	0.0646	0.0389	0.79
AarBBX26	AY094226-RA	Nucleus	Nuclear localization signal	Soluble	0.2282	0.9204	0.0013	0.0942	0.0669	0.0469	0.1857	0.0576	0.0464	0.0041	0.446	0.0392	0.0543	0.8276
AarBBX27	AY101248-RA	Nucleus	Nuclear localization signal	Soluble	0.2179	0.9093	0.002	0.1795	0.0856	0.0359	0.0627	0.0954	0.0115	0.0055	0.3665	0.0642	0.041	0.7814
AarBBX28	AY116912-RA	Nucleus	Nuclear localization signal	Soluble	0.2343	0.9171	0.0013	0.0978	0.0685	0.0493	0.1905	0.059	0.0504	0.0042	0.4494	0.0385	0.0551	0.8282
AarBBX29	AY123719-RA	Nucleus	Nuclear localization signal	Soluble	0.221	0.908	0.0022	0.1761	0.0875	0.0372	0.0635	0.0976	0.0112	0.0058	0.3656	0.0632	0.0395	0.7834
AarBBX30	AY147989-RA	Nucleus	Nuclear localization signal	Soluble	0.1605	0.9485	0.0037	0.1336	0.0587	0.0166	0.1256	0.05	0.0183	0.0151	0.3129	0.047	0.0359	0.84
AarBBX31	AY149314-RA	Nucleus	Nuclear localization signal	Soluble	0.2391	0.8922	0.0004	0.2039	0.111	0.0394	0.0401	0.1632	0.0218	0.005	0.3956	0.0639	0.0499	0.7957
AarBBX32	AY152939-RA	Nucleus	Nuclear localization signal	Soluble	0.1651	0.8476	0.0158	0.0978	0.1296	0.4337	0.072	0.2441	0.1203	0.0016	0.4082	0.115	0.0154	0.7246
AarBBX33	AY154828-RA	Nucleus	Nuclear localization signal	Soluble	0.18	0.9273	0.0037	0.1507	0.0501	0.0595	0.0985	0.0699	0.0148	0.0133	0.311	0.0488	0.0442	0.8411
AarBBX34	AY156201-RA	Nucleus	Nuclear localization signal	Soluble	0.2381	0.8924	0.0005	0.198	0.1112	0.0379	0.0406	0.1601	0.0219	0.0053	0.3961	0.0634	0.0499	0.7967
AarBBX35	AY160002-RA	Nucleus	Nuclear localization signal	Soluble	0.1933	0.8487	0.0137	0.1044	0.1304	0.311	0.081	0.2232	0.1095	0.0016	0.4108	0.1144	0.0163	0.7232
AarBBX36	AY204024-RA	Nucleus	Nuclear localization signal	Soluble	0.165	0.9495	0.0038	0.1251	0.0591	0.0149	0.1199	0.0473	0.0184	0.0146	0.3128	0.0449	0.0377	0.842
AarBBX37	AY208909-RA	Nucleus	Nuclear localization signal	Soluble	0.2131	0.8473	0.0154	0.0897	0.1338	0.3089	0.0747	0.2366	0.1375	0.0016	0.4177	0.113	0.017	0.721
AarBBX38	AY210664-RA	Nucleus	Nuclear localization signal	Soluble	0.1599	0.9501	0.0036	0.1344	0.0581	0.0154	0.1209	0.049	0.017	0.0147	0.3127	0.0431	0.0381	0.8425
AarBBX39	AY181332-RA	Nucleus	Nuclear localization signal	Soluble	0.2912	0.9328	0.0013	0.1114	0.1165	0.0458	0.0663	0.0622	0.0146	0.0125	0.3342	0.0719	0.0345	0.8115
AarBBX40	AY181411-RA	Nucleus	Nuclear localization signal	Soluble	0.2326	0.8781	0.0015	0.1727	0.1037	0.0913	0.1461	0.1319	0.0449	0.0531	0.3679	0.0883	0.0362	0.7934
AarBBX41	AY181937-RA	Nucleus	Nuclear localization signal	Soluble	0.2867	0.9213	0.0004	0.1597	0.0605	0.0936	0.0896	0.0982	0.0294	0.0148	0.4255	0.0555	0.0264	0.8103
AarBBX42	AY182659-RA	Nucleus	Nuclear localization signal	Soluble	0.1405	0.9337	0.0056	0.0906	0.0297	0.0186	0.0959	0.092	0.0117	0.0176	0.2959	0.0612	0.0292	0.8117
AarBBX43	AY185764-RA	Nucleus	Nuclear localization signal	Soluble	0.1357	0.9291	0.0067	0.0844	0.022	0.0194	0.0571	0.0865	0.0114	0.023	0.2811	0.0626	0.0286	0.8123
AarBBX44	AY195773-RA	Nucleus	Nuclear localization signal	Soluble	0.2892	0.938	0.0013	0.1158	0.1114	0.0376	0.0595	0.0609	0.0133	0.0126	0.322	0.0688	0.0362	0.8146
AarBBX45	AY195845-RA	Nucleus	Nuclear localization signal	Soluble	0.2349	0.8781	0.0014	0.1731	0.1079	0.0929	0.1392	0.1322	0.0434	0.0515	0.3641	0.0894	0.0354	0.7935
AarBBX46	AY196262-RA	Nucleus	Nuclear localization signal	Soluble	0.2823	0.9248	0.0004	0.1523	0.065	0.0878	0.095	0.0896	0.0286	0.019	0.4239	0.0573	0.0262	0.8079
AarBBX47	AY197094-RA	Nucleus	Nuclear localization signal	Soluble	0.1688	0.9137	0.0103	0.1128	0.0365	0.025	0.1004	0.0889	0.0159	0.0109	0.4522	0.2432	0.1058	0.5705
AarBBX48	AY200120-RA	Nucleus	Nuclear localization signal	Soluble	0.1372	0.9294	0.0065	0.0846	0.0223	0.0194	0.0552	0.087	0.0114	0.0229	0.2782	0.0639	0.0282	0.8129
AarBBX49	AY223110-RA	Nucleus	Nuclear localization signal	Soluble	0.2938	0.9339	0.0014	0.1122	0.1142	0.0424	0.0638	0.0606	0.0145	0.0121	0.3343	0.0759	0.0342	0.8038
AarBBX50	AY223197-RA	Nucleus	Nuclear localization signal	Soluble	0.2326	0.8781	0.0015	0.1727	0.1037	0.0913	0.1461	0.1319	0.0449	0.0531	0.3679	0.0883	0.0362	0.7934
AarBBX51	AY224475-RA	Nucleus	Nuclear localization signal	Soluble	0.1405	0.9337	0.0056	0.0906	0.0297	0.0186	0.0959	0.092	0.0117	0.0176	0.2959	0.0612	0.0292	0.8117
AarBBX52	AY227847-RA	Nucleus	Nuclear localization signal	Soluble	0.1374	0.9279	0.0066	0.0843	0.0214	0.0203	0.0551	0.0873	0.012	0.0236	0.2871	0.0644	0.0306	0.807
AarBBX53	AY244245-RA	Nucleus	Nuclear localization signal	Soluble	0.2969	0.9344	0.0014	0.1143	0.1168	0.0448	0.0639	0.0612	0.0149	0.0116	0.3358	0.0745	0.0349	0.8049
AarBBX54	AY244316-RA	Nucleus	Nuclear localization signal	Soluble	0.2326	0.8781	0.0015	0.1727	0.1037	0.0913	0.1461	0.1319	0.0449	0.0531	0.3679	0.0883	0.0362	0.7934
AarBBX55	AY244747-RA	Nucleus	Nuclear localization signal	Soluble	0.2908	0.9217	0.0004	0.1562	0.0628	0.0845	0.096	0.0902	0.0292	0.018	0.4253	0.0557	0.0267	0.8092
AarBBX56	AY245576-RA	Nucleus	Nuclear localization signal	Soluble	0.128	0.9388	0.0079	0.0905	0.025	0.016	0.0975	0.0982	0.0108	0.0134	0.2767	0.0681	0.0291	0.8142
AarBBX57	AY248860-RA	Nucleus	Nuclear localization signal	Soluble	0.1353	0.9284	0.0069	0.0845	0.0212	0.0194	0.054	0.0872	0.0115	0.0218	0.284	0.064	0.0292	0.8085
AarBBX58	AY028536-RA	Nucleus	Nuclear localization signal	Soluble	0.1676	0.9367	0.0023	0.1101	0.0684	0.0295	0.1352	0.0825	0.022	0.027	0.3089	0.0463	0.0346	0.8425
AarBBX59	AY031578-RA	Nucleus	Nuclear localization signal	Soluble	0.2386	0.945	0.0013	0.1298	0.0851	0.0262	0.0757	0.0672	0.009	0.0141	0.3541	0.0732	0.0296	0.7999
AarBBX60	AY031739-RA	Nucleus	Nuclear localization signal	Soluble	0.1682	0.9497	0.0033	0.2136	0.0534	0.0254	0.0837	0.0655	0.006	0.0072	0.3876	0.052	0.0377	0.796
AarBBX61	AY032366-RA	Nucleus	Nuclear localization signal	Soluble	0.236	0.944	0.009	0.059	0.0864	0.0161	0.1042	0.0457	0.012	0.0242	0.3379	0.0533	0.0314	0.8402
AarBBX62	AY033063-RA	Nucleus	Nuclear localization signal	Soluble	0.1556	0.9326	0.0168	0.077	0.0273	0.0066	0.0843	0.0748	0.0135	0.0046	0.2742	0.0516	0.0237	0.8453
AarBBX63	AY036161-RA	Nucleus	Nuclear localization signal	Soluble	0.1647	0.9382	0.0024	0.1112	0.0688	0.0291	0.1333	0.0804	0.0212	0.0284	0.3032	0.0475	0.0342	0.8435
AarBBX64	AY038859-RA	Nucleus	Nuclear localization signal	Soluble	0.2686	0.913	0.0005	0.0978	0.0437	0.0328	0.0891	0.08	0.0165	0.0326	0.3991	0.0569	0.0302	0.7925
AarBBX65	AY039071-RA	Nucleus	Nuclear localization signal	Soluble	0.2408	0.9418	0.0015	0.1322	0.0898	0.0245	0.0773	0.0625	0.0091	0.0149	0.3592	0.0741	0.0316	0.7987
AarBBX66	AY039251-RA	Nucleus	Nuclear localization signal	Soluble	0.1665	0.9495	0.0034	0.2154	0.0541	0.0265	0.0861	0.0704	0.0059	0.0083	0.3922	0.0514	0.0379	0.7956
AarBBX67	AY039325-RA	Nucleus	Nuclear localization signal	Soluble	0.2438	0.9453	0.0082	0.053	0.0935	0.0168	0.1123	0.0505	0.0119	0.0228	0.3352	0.0548	0.0304	0.8394
AarBBX68	AY039663-RA	Nucleus	Nuclear localization signal	Soluble	0.1619	0.937	0.0144	0.0783	0.0286	0.0064	0.0873	0.0811	0.0145	0.0039	0.2632	0.0663	0.0289	0.8249
AarBBX69	AY043335-RA	Nucleus	Nuclear localization signal	Soluble	0.1647	0.9382	0.0024	0.1112	0.0688	0.0291	0.1333	0.0804	0.0212	0.0284	0.3032	0.0475	0.0342	0.8435
AarBBX70	AY045996-RA	Nucleus	Nuclear localization signal	Soluble	0.2086	0.9246	0.0012	0.1479	0.0421	0.0514	0.114	0.0803	0.0179	0.0422	0.3999	0.0728	0.0256	0.7692
AarBBX71	AY046246-RA	Nucleus	Nuclear localization signal	Soluble	0.2365	0.9424	0.0015	0.1362	0.0911	0.0263	0.0776	0.065	0.0088	0.0163	0.3626	0.073	0.0306	0.7977
AarBBX72	AY046447-RA	Nucleus	Nuclear localization signal	Soluble	0.1669	0.9494	0.0033	0.219	0.0516	0.0246	0.0839	0.0693	0.0062	0.007	0.391	0.0512	0.0384	0.7962
AarBBX73	AY046523-RA	Nucleus	Nuclear localization signal	Soluble	0.2407	0.9444	0.0084	0.0576	0.088	0.0168	0.1008	0.0462	0.0122	0.0227	0.3331	0.0546	0.0316	0.8402
AarBBX74	AY046823-RA	Nucleus	Nuclear localization signal	Soluble	0.1547	0.9325	0.0127	0.085	0.03	0.0076	0.0988	0.0974	0.0159	0.0047	0.2746	0.0734	0.0274	0.8108
AarBBX75	AY050508-RA	Nucleus	Nuclear localization signal	Soluble	0.179	0.9318	0.0027	0.1248	0.0729	0.0353	0.1248	0.0804	0.0203	0.0325	0.3112	0.0473	0.0341	0.8419
AarBBX76	AY053091-RA	Nucleus	Nuclear localization signal	Soluble	0.2665	0.9099	0.0005	0.0986	0.0453	0.037	0.0954	0.0867	0.0187	0.0373	0.403	0.0577	0.0311	0.7947
AarBBX77	AY053323-RA	Nucleus	Nuclear localization signal	Soluble	0.2379	0.9428	0.0015	0.1332	0.0924	0.0256	0.0794	0.0645	0.0088	0.0171	0.3612	0.0735	0.0304	0.798
AarBBX78	AY053550-RA	Nucleus	Nuclear localization signal	Soluble	0.1691	0.9494	0.0033	0.216	0.0531	0.0257	0.084	0.0658	0.006	0.0071	0.3865	0.0518	0.038	0.7967
AarBBX79	AY053634-RA	Nucleus	Nuclear localization signal	Soluble	0.2422	0.9436	0.0085	0.0574	0.0872	0.0172	0.1064	0.0471	0.0125	0.0235	0.3311	0.0562	0.0315	0.8394
AarBBX80	AY053935-RA	Nucleus	Nuclear localization signal	Soluble	0.1575	0.9347	0.0149	0.0918	0.0264	0.0073	0.0957	0.0848	0.0139	0.0045	0.2573	0.0729	0.03	0.8206
AarBBX81	AY163933-RA	Nucleus	Nuclear localization signal	Soluble	0.2107	0.9478	0.0064	0.1887	0.0375	0.0371	0.0966	0.059	0.0071	0.0088	0.3699	0.0597	0.0358	0.7972
AarBBX82	AY164044-RA	Nucleus	Nuclear localization signal	Soluble	0.1862	0.944	0.003	0.0862	0.079	0.0172	0.1734	0.0478	0.0148	0.0281	0.3589	0.0478	0.0313	0.8316
AarBBX83	AY164074-RA	Nucleus	Nuclear localization signal	Soluble	0.211	0.9583	0.005	0.0462	0.0805	0.0108	0.1474	0.0294	0.0095	0.0375	0.3356	0.0566	0.0283	0.8309
AarBBX84	AY164940-RA	Nucleus	Nuclear localization signal	Soluble	0.2218	0.9018	0.0019	0.2876	0.0774	0.0412	0.0476	0.1204	0.0195	0.0109	0.4063	0.0866	0.0731	0.737
AarBBX85	AY170322-RA	Nucleus	Nuclear localization signal	Soluble	0.2109	0.9483	0.0063	0.19	0.0372	0.0373	0.0952	0.0581	0.0071	0.0086	0.3684	0.0602	0.0355	0.7971
AarBBX86	AY170426-RA	Nucleus	Nuclear localization signal	Soluble	0.1879	0.9319	0.0035	0.0863	0.0794	0.0194	0.2067	0.0517	0.0212	0.0389	0.3625	0.0513	0.0313	0.8261
AarBBX87	AY170453-RA	Nucleus	Nuclear localization signal	Soluble	0.2063	0.9604	0.0061	0.0487	0.0745	0.0089	0.1333	0.0284	0.009	0.028	0.3384	0.0549	0.0287	0.834
AarBBX88	AY171570-RA	Nucleus	Nuclear localization signal	Soluble	0.2308	0.8945	0.0018	0.2818	0.081	0.0441	0.054	0.1258	0.0208	0.0097	0.4105	0.0877	0.0774	0.7336
AarBBX89	AY240750-RA	Nucleus	Nuclear localization signal	Soluble	0.2135	0.8736	0.0008	0.2207	0.1149	0.0569	0.0388	0.1785	0.016	0.0052	0.4011	0.0739	0.0466	0.7677
AarBBX90	AY255556-RA	Nucleus	Nuclear localization signal	Soluble	0.215	0.8738	0.0007	0.2245	0.116	0.0577	0.0399	0.1812	0.0161	0.0053	0.3999	0.0746	0.0466	0.7674
AarBBX91	AY008987-RA	Nucleus	Nuclear localization signal	Soluble	0.2147	0.8733	0.0008	0.2274	0.1167	0.0599	0.0391	0.1837	0.0163	0.0052	0.4003	0.0747	0.047	0.7678
AarBBX92	AY010433-RA	Nucleus	Nuclear localization signal	Soluble	0.2092	0.9479	0.0064	0.1904	0.038	0.0378	0.0955	0.0592	0.0071	0.0086	0.369	0.0588	0.0355	0.7986
AarBBX93	AY010550-RA	Nucleus	Nuclear localization signal	Soluble	0.1866	0.9424	0.003	0.0963	0.0776	0.0183	0.1751	0.0485	0.0157	0.031	0.3543	0.0481	0.0334	0.8309
AarBBX94	AY010579-RA	Nucleus	Nuclear localization signal	Soluble	0.2146	0.9583	0.0061	0.0485	0.0756	0.01	0.1411	0.0309	0.0087	0.035	0.3385	0.056	0.0275	0.8323
AarBBX95	AY011510-RA	Nucleus	Nuclear localization signal	Soluble	0.2292	0.8957	0.0017	0.2952	0.0758	0.0436	0.0487	0.1248	0.0201	0.01	0.4095	0.0862	0.0734	0.7357
AarBBX96	AY022458-RA	Nucleus	Nuclear localization signal	Soluble	0.2147	0.8733	0.0008	0.2274	0.1167	0.0599	0.0391	0.1837	0.0163	0.0052	0.4003	0.0747	0.047	0.7678
AarBBX97	AY023748-RA	Nucleus	Nuclear localization signal	Soluble	0.2107	0.9478	0.0064	0.1887	0.0375	0.0371	0.0966	0.059	0.0071	0.0088	0.3699	0.0597	0.0358	0.7972
AarBBX98	AY023877-RA	Nucleus	Nuclear localization signal	Soluble	0.19	0.9453	0.0029	0.0796	0.0796	0.0179	0.1779	0.0457	0.0149	0.0263	0.3586	0.0466	0.0308	0.832
AarBBX99	AY023907-RA	Nucleus	Nuclear localization signal	Soluble	0.2085	0.9595	0.0053	0.0446	0.0799	0.0103	0.1415	0.0278	0.0094	0.0347	0.3428	0.0543	0.0288	0.8309
AarBBX100	AY024849-RA	Nucleus	Nuclear localization signal	Soluble	0.2256	0.8954	0.002	0.2901	0.0786	0.0428	0.055	0.1238	0.0197	0.0108	0.4118	0.0906	0.0767	0.7275
AarBBX101	AY288887-RA	Nucleus	Nuclear export signal	Soluble	0.3109	0.8348	0.0005	0.2507	0.0748	0.2331	0.0843	0.1999	0.0548	0.0048	0.4187	0.0332	0.0516	0.8248
AarBBX102	AY292742-RA	Nucleus	Nuclear localization signal	Soluble	0.2834	0.8798	0.003	0.1558	0.0638	0.0299	0.1688	0.1472	0.0507	0.0384	0.4908	0.1024	0.0395	0.7395
AarBBX103	AY297811-RA	Nucleus	Nuclear localization signal	Soluble	0.1647	0.9382	0.0024	0.1112	0.0688	0.0291	0.1333	0.0804	0.0212	0.0284	0.3032	0.0475	0.0342	0.8435
AarBBX104	AY268066-RA	Nucleus	Nuclear export signal	Soluble	0.3109	0.8348	0.0005	0.2507	0.0748	0.2331	0.0843	0.1999	0.0548	0.0048	0.4187	0.0332	0.0516	0.8248
AarBBX105	AY262491-RA	Nucleus	Nuclear localization signal	Soluble	0.2665	0.9108	0.0005	0.1011	0.0452	0.0346	0.0946	0.0869	0.0188	0.0371	0.3991	0.0588	0.0313	0.7956
AarBBX106	AY261010-RA	Nucleus	Nuclear localization signal	Soluble	0.162	0.8864	0.0024	0.2909	0.0545	0.0828	0.1075	0.0852	0.0347	0.0644	0.4017	0.056	0.0349	0.8039
AarBBX107	AY261257-RA	Nucleus	Nuclear localization signal	Soluble	0.2458	0.9311	0.0006	0.114	0.0485	0.0333	0.0497	0.091	0.0211	0.0122	0.4071	0.0538	0.0221	0.82
AarBBX108	AY261953-RA	Nucleus	Nuclear localization signal	Soluble	0.2955	0.9209	0.0004	0.149	0.0586	0.0944	0.0921	0.0946	0.0291	0.017	0.4284	0.0558	0.0269	0.8075
AarBBX109	AY258987-RA	Nucleus	Nuclear localization signal	Soluble	0.197	0.8385	0.0148	0.0915	0.1467	0.4358	0.0835	0.2762	0.1256	0.0016	0.4149	0.1257	0.0157	0.7091
AarBBX110	AY268236-RA	Nucleus	Nuclear localization signal	Soluble	0.2311	0.8936	0.0005	0.1978	0.1138	0.0415	0.0408	0.1566	0.0215	0.0057	0.3904	0.0657	0.0505	0.7957
AarBBX111	AY287632-RA	Nucleus	Nuclear localization signal	Soluble	0.1676	0.9367	0.0023	0.1101	0.0684	0.0295	0.1352	0.0825	0.022	0.027	0.3089	0.0463	0.0346	0.8425
AarBBX112	AY286298-RA	Nucleus	Nuclear localization signal	Soluble	0.2474	0.894	0.0049	0.144	0.0796	0.0524	0.0667	0.1005	0.014	0.0042	0.3922	0.074	0.059	0.7718
AarBBX113	AY290196-RA	Nucleus	Nuclear localization signal	Soluble	0.2161	0.9439	0.0076	0.0537	0.0277	0.0087	0.0734	0.093	0.0142	0.0089	0.2254	0.0596	0.0324	0.8436
AarBBX114	AY297907-RA	Nucleus	Nuclear localization signal	Soluble	0.2417	0.8888	0.0041	0.1546	0.0918	0.0571	0.0611	0.0996	0.0124	0.0042	0.375	0.0734	0.0466	0.7872
